# Supplementary material for: Haploid yeast cells undergo a reversible phenotypic switch associated with chromosome II copy number
Source: BMC Genet. 2016 Dec 22;17(Suppl 3):152. doi: 10.1186/s12863-016-0464-4 (PMC5249023; doi:10.1186/s12863-016-0464-4)
Supplement: Additional file 4: Table S2. — Raw aCGH data for each isolate tested. (XLS 3589 kb) [file 12863_2016_464_MOESM4_ESM.xls]

## Sheet: Sheet1
Gene/Clone ID	Gene/Clone Name	ChromosomeNumber	NucleotidePosition	CGH-array	CGH-array	CGH-array	CGH-array	CGH-array	CGH-array	CGH-array	CGH-array	CGH-array	CGH-array	CGH-array	NucleotidePosition	CGH-array	CGH-array	CGH-array	CGH-array	CGH-array	CGH-array	CGH-array	CGH-array
Class Label				Disease	Disease	Disease	Disease	Disease	Disease	Disease	Disease	Disease	Disease	Disease	Disease	Disease	Disease	Disease	Disease	Disease	Disease	NN	NN
Sample Label				p1_vs_PSL2	p3_vs_PSL2	m1_vs_PSL2	m2_vs_PSL2	25_vs_PSL2	psi_vs_PSL2	p11_vs_p1	p12_vs_p1	p13_vs_p1	p10_vs_p1	PSI_vs_PSL2	m4_vs_p1	m7_vs_p1	m8_vs_p1	m6_vs_p1	m9_vs_p1	p4_vs_p1	m11_vs_p1	8x15k control 1	agilent 8x15 k control 2
A_75_P01989817		14	770666	4.48	5.63	4.51	4.93	4.61	4.5	-0.32	-0.06	-0.08			0.63	0.05	1.09	1.08	-0.24	-0.1	-0.06	0.16	0.14
A_75_P01728642		12	130491	0.2	0.11	0.25	0.21	0.18	0.41	0.13	0.26	0.16		0.31	-0.03	0.32	0.34	1.02	0.04	-0.11	-0.28	0.26	0.29
A_75_P01966088		14	530031	0.11	0.56	0.02	0.08	0.2	0.24	0	0.17	0.12	0.11	0.07	0.05	0.04	-0.04	-0.18	0.1	0.35	0.25	0.31	0.22
A_75_P01518575		8	417646	-0.29	0.18	-0.17	-0.2	-0.11	-0.11	-0.01	0.01	-0.03	0.07	-0.02	0.08	-0.06	-0.04	0.18	0	0.1	0.33	0.33	0.21
A_75_P01689902		11	404699	-0.11	-0.03	-0.09	-0.11	-0.03	-0.06	-0.04	-0.16	-0.03	0	-0.06	0.24	-0.03	-0.07	0.03	-0.05	-0.09	0.01	0.28	0.25
A_75_P02034962		15	442179	0.05	-0.04	0.08	-0.04	-0.2	0.04	0.13	0.07	0.12	0.04	-0.02		0.02	0.15	0.28	-0.03	-0.01	0.05	-0.17	-0.07
A_75_P01643814		10	683557	-0.22	-0.21	-0.24	-0.3	-0.05	-0.3	-0.19	-0.33	-0.17	-0.22	-0.04	0.13	-0.07	0.04	-0.18	-0.13	-0.01	-0.19	-0.16	-0.18
A_75_P02118090		16	192429	0.04	-0.1	0.02	0.07	0.22	0.31	0.19	0.22	0.19	0.11	0.24	0.18	0.16	0.2	-0.05	0.33	0.34	0.14	0.25	0.18
A_75_P01802029		12	873401	0.14	0.07	0.17	0.15	0.29	0.38	0.1	0.19	0.15	0.13	0.3	-0.1	0.09	-0.34	0.3	0.21	-0.07	0.2	0.19	0.03
A_75_P01459507		7	910467	0.03	-0.08	-0.06	-0.03	0.18	-0.02	0.01	0	-0.12	-0.06	-0.03	-0.08	-0.21	0.01	-0.56	0.14	-0.09	-0.21	-0.2	-0.38
A_75_P02034774		15	440274	-0.08	-0.1	-0.32	-0.15	-0.03	-0.22	-0.09	-0.02	0.41	-0.28	0.04	-0.17	-0.2	-0.09	-0.16	-0.17	0.16	0.58	0	0.02
A_75_P01937059		14	236746	-0.13	0.5	-0.2	-0.16	-0.09	-0.3	-0.25	-0.24	-0.12	-0.38	-0.23	-0.44	-0.2	-0.19	-0.22	-0.36	-0.26	-0.02	-0.25	-0.4
A_75_P01543224		9	105874	0.28	0.08	0.36	1.23	0.07	0.64	0.32	0.19	0.3	0.34	0.2	0.46	1.32	0.89	1.36	1.18	0.77	0.94	0.2	-0.05
A_75_P01620859		10	450868	-0.14	0.04	-0.28	-0.07	0.32	-0.2	-0.05	0.03	0.05	-0.14	0.01	-0.02	-0.06	0.01	-0.19	0.06	0.51	0.35	-0.24	-0.23
A_75_P01816465		12	1019413	0.05	0.06	-0.14	-0.06	-0.13	-0.04	-0.02	-0.07	-0.1	0.02	-0.01		-0.08	-0.28	-0.13	-0.1	0.09	0	0.04	0.09
A_75_P01381505		7	122017	-0.33	-0.35	-0.34	-0.34	-0.35	-0.47	-0.02	0.08	-0.04		-0.54		0.19	-0.04	0.13	0.24	0.22	-0.12	-0.12	-0.12
A_75_P01673943		11	242771	-0.24	-0.15	-0.42	-0.29	-0.07	-0.59	-0.18	-0.1	-0.27	-0.1	-0.39	0.13	-0.15	-0.25	-0.77	-0.15	-0.2	-0.23	-0.47	-0.46
A_75_P01011863		1	121242	-0.2	-0.04	-0.31	-0.17	-0.11	0.71	-0.4	-0.14	-0.38	-1.13	-0.58	0.4	-0.29	-0.11	-0.41	-0.18	-0.25	-0.46	-0.23	-0.26
A_75_P01330629		5	453424	-0.34	-0.25	-0.5	-0.4	-0.26	-0.38	-0.03	0.07	0.06	-0.03	-0.25	-0.24	-0.06	-0.03	-0.28	-0.03	0.26	0.23	-0.08	-0.09
SFA1PROBE-4		4	159541	-0.23	0.07	-0.22	-0.11	0	-0.31	-0.13	-0.14	-0.11	-0.25	-0.04	0.07	-0.08	-0.04	-0.05	-0.24	0.2	0.25	-0.06	-0.1
A_75_P02078807		15	884854	0.2	0.13	0.01	0.15	0.19	0.23	0.08	0.12	0.16	-0.03	0.18	-0.09	-0.1	-0.12	-0.32	-0.08	0.27	0.16	-0.08	-0.08
A_75_P01293101		5	73939	-0.15	0	-0.2	-0.13	-0.32	-0.51	-0.29	-0.24	-0.27	-0.29	-0.35		-0.32	-0.22	-0.18	-0.34	-0.27	-0.43	0.04	0.01
A_75_P01447325		7	787272	0.19	-0.25	-0.02	0.01	0.01	0.18	0.18	-0.11	0.02	0.07	0.08		0.27	0.53	-0.29	0.38	0.27	0.52	-0.51	-0.39
A_75_P01797926		12	832086	0	-0.01	0.02	0.14	0.22	0.11	-0.1	-0.11	0.08	0.13	0.17	-0.02	0.1	-0.27	0.14	0.07		0.11	-0.1	-0.16
A_75_P01868638		13	469435	0.02	-0.11	-0.01	-0.11	-0.01	-0.19	-0.07	-0.17	0	-0.1	-0.15	0.04	-0.06	0.05	-0.13	-0.08	-0.07	0.13	-0.19	-0.13
A_75_P01438393		7	696997	-0.01	0.14	0.03	0.08	-0.11	-0.18	0.1	0.03	-0.43	0.12	-0.09	-0.62	-0.14	-0.08	-0.13	-0.04	-0.43	-0.47	0.07	-0.18
A_75_P01448115		7	795262	-0.07	-0.24	-0.12	-0.19	-0.2	-0.04	0.37	0.09	0.05	0.02	-0.1		-0.07	0.57	1.04	0.19	-0.13	0.16	0.12	0.19
A_75_P02079899		15	896021	-0.08	-0.12	-0.11	-0.27	-0.26	-0.28	-0.02	0.01	-0.07	-0.08	-0.26	-0.11	-0.12	0.07	-0.24	-0.1	-0.1	0.09	0.16	0.19
A_75_P01005194		1	53254	-0.16	-0.34	-0.24	-0.27	-0.35	0.8	0.12	-0.05	0.25	-0.1	-0.14	-0.04	0.03	0.11	0.07	-0.06	0.21	0.57	0.15	0.27
A_75_P02088396		15	982162	-0.05	0.09	-0.16	0.02	0.23	-0.16	-0.15	0.06	-0.08	0	-0.03	0.05	0.1	-0.21	-0.4	-0.07	0.03	0.03	-0.05	-0.11
A_75_P01110619		3	77337	0.05	0.03	-0.01	-0.13	-0.2	0.02	0.07	0.03	0.02	-0.03	-0.01	-0.32	-0.03	-0.39	-0.45	-0.36	-0.23	-0.24	0.13	0.2
A_75_P01635272		10	597063	-0.12	-0.09	-0.04	0.01	0.24	0.08	0.02	0.04	0.01	0.03	0.09	0.06		-0.17	0.05	0.02	0.14	0.01	0.11	-0.1
A_75_P02082204		15	919562	-0.03	-0.08	-0.02	-0.08	0	-0.03	-0.19	-0.16	-0.22	-0.13	0.06		-0.26	-0.74	-0.25	-0.28	-0.24	-0.65	0.24	0.1
A_75_P01136389		4	22446	-0.43	-0.51	-0.8	-0.46	-0.08	-0.57	-0.07	-0.09	-0.35	-0.24	-0.53	-0.12	0.12		-0.88	-0.13	-0.04	-0.08	-0.1	-0.18
A_75_P01693889		11	445290	-0.1	0.09	-0.11	0.01	0.14	-0.03	-0.16	0.02	-0.1	-0.11	0.03	0.26	-0.08	0.04	-0.02	0.17	0.44	0.16	-0.19	-0.34
A_75_P01697820		11	484848	-0.07	-0.18	0.06	-0.13	-0.22	0.27	0.18	0.14	0.15	0.12	-0.17	-0.14	-0.21	-0.47	-0.19	-0.05	-0.14	-0.34	0.28	0.26
A_75_P01209862		4	763798	0.05	0.06	-0.15	0.07	0.31	0	0.08	0.12	-0.11	0.01	0.23	0.19	0.08	0.06	0.03	0.06	0.19	-0.29	0.26	0.2
A_75_P01997229		15	61286	-0.14	-0.1	-0.18	-0.04	0	-0.23	-0.1	-0.19	-0.14	-0.14	-0.1	-0.02	0.03	0.14	-0.15	-0.05	0.16	-0.02	-0.12	-0.09
A_75_P01389614		7	203719	0.08	0.02	-0.45	0.13	0.47	-0.03	-0.07	0.22	0.08	-0.04	0.22	-0.22	0.31	-0.2	-0.54	0.07	0.35	-0.04	0.12	-0.08
LAMBDAPCR5-13		4	159284		-0.81									-2.6	0.5		-1.72		0.6	0.12		0.23	0.29
A_75_P01240659		4	1075150	0.13	0.12	0.02	-0.02	0.07	0.14	0.13	0.3	0.15	0.08	0.15	0.25	0.06	-0.12	-0.14	0.01	0.22	0.07	0.34	0.45
A_75_P01367877		6	254654	-0.09	0.04	0.22	0.02	-0.2	0.02	0.26	0.13	0.13	0.03	-0.07	0.2	0.09	0.13	0.94	-0.04	-0.17	-0.11	0.24	0.24
A_75_P01732699		12	171101	0.51	0.2	0.56	0.5	0.11	0.82	0.69	0.44	0.56	0.36	0.59	0.63	0.34	0.47	0.38	0.56	0.3	0.55	0.12	0.25
A_75_P01460535		7	920932	-0.13	-0.29	-0.13	-0.31	-0.37	0.23	-0.11	-0.35	-0.18	-0.1	0.01	0.15	0.14	0.2	0.28	0.27	0.14	0.06	-0.16	-0.01
A_75_P01812077		12	974729	-0.05	-0.14	-0.11	-0.04	0.02	-0.08	0.07	-0.09	0.02	0.09	0.06	0	0.17	0.2	-0.11	0.17	-0.05	0.16	-0.26	-0.31
A_75_P02079649		15	893565	0.01	0.06	-0.15	-0.07	0.25	-0.19	-0.22	-0.06	0.02	-0.06	-0.01	-0.11	-0.15	-0.08	-0.15	-0.15	0.01	0.17	-0.29	-0.13
A_75_P01765620		12	451373	-0.04	-0.06	-0.05	-0.02	-0.15	-0.33	-0.14	-0.16	-0.14	-0.12	-0.13	0.38	-0.33	-0.03	0.18	-0.22	-0.03	-0.06	0.22	0.12
A_75_P01362833		6	203131	0.17	0.06	0.22	0.08	-0.11	0.26	0.12	0.12	0	-0.08	0.11	-0.04	0	-0.1	-0.04	-0.04	-0.02	0.03	-0.03	0.02
A_75_P01056947		2	345975	-0.01	0.04	0.79	0.97	0.16	-0.05	-0.18	-0.04	-0.05	-0.23	0.18	0.64	0.75	0.31	0.42	0.67	0.14	1.15	-0.29	-0.19
A_75_P01853683		13	318107	-0.01	0.02	0.16	0.1	-0.13	0.19	-0.02	0.03	-0.06	0.09	-0.08	0.5	0.07	0.11	0.55	0.18	-0.07	-0.14	0.32	0.29
A_75_P01246322		4	1132058	-0.01	0.06	0.13	0.03	0.15	-0.04	0.01	-0.16	-0.3	-0.07	0.14		-0.1	0	-0.12	-0.12	-0.24	-0.54	-0.15	-0.18
A_75_P01902979		13	816073	0.06	-0.03	0.06	0.09	0.12	0.18	-0.25	0.1	0.17	0.71	-0.27	0.27	0.33	0.81	0.4	0.09	0.15	-0.03	0.09	-0.04
A_75_P01238014		4	1048765	-0.23	0.07	-0.14	-0.13	0.05	-0.19	-0.26	0.02	-0.14	-0.09	-0.07	-0.21	-0.18	-0.58	-0.23	-0.36	-0.32	-0.56	0.37	0.28
A_75_P02077263		15	869301	0.17	-0.02	0.18	0.01	0.08	0.05	0.09	0.01	0.03	0.03	0.05	0.14	-0.01	0.15	0.15	0	-0.15	0.11	-0.22	-0.05
A_75_P02084458		15	942458	-0.13	-0.06	-0.21	-0.21	-0.05	-0.28	-0.24	-0.06	-0.12	-0.37	-0.13	-0.15	-0.3	-0.11	-0.29	-0.29	0.21	0.24	-0.01	0.02
A_75_P01088609		2	667069	-0.41	-0.24	0.89	0.68	-0.55	-0.14	0.18	0.13	0.14	0.35	-0.48	1	1.24	0.6	1.13	0.95	0.37	1.1	0.19	0.12
A_75_P01598258		10	223475	-0.08	0.1	-0.17	-0.02	0.09	-0.09	-0.06	0.02	-0.02	0.03	-0.18	0.23	-0.22	-0.21	-0.19	-0.17	0.13	-0.1	-0.26	-0.28
A_75_P01918409		14	48654	-0.25	0.53	-0.37	-0.24	0.07	-0.35	-0.26	-0.1	-0.13	-0.22	-0.34	-0.37	-0.21	-0.27	-0.72	-0.31	0.03	-0.01	-0.21	-0.26
A_75_P01248323		4	1152067	0.27	0.09	0.44	0.14	0.16	0.51	0.25	0.13	0.26	0.29	0.27		0.31	0.07	0.98	0.16	0.01	0.15	0.24	0.09
A_75_P02094286		15	1042184	0.12	0.2	0.44	0.3	0.08	0.35	0.17	0.32	0.25	-0.25	0.33		0.18	0.18	0.5	0.12	0.25	0.06	0.12	0.12
A_75_P01756638		12	413907	0.06	0.06	-0.15	0.04	0.15	-0.07	-0.01	-0.04	-0.05	-0.13	0.01	-0.02	-0.23	-0.1	-0.09	-0.19	0.13	0.05	0.12	0.07
A_75_P01446542		7	779088	-0.37	-0.34	-0.5	-0.33	-0.36	-0.39	0.01	-0.23	-0.07	-0.01	-0.41	0	0.11	0.1	-0.2	0.11	-0.05	0.31	0.06	0
A_75_P01488703		8	115572	0.07	-0.14	0.04	-0.11	-0.02	0.04	-0.05	-0.1	-0.02	-0.1	0.26	-0.04	-0.09	-0.11	-0.01	-0.17	-0.03	0.05	-0.13	0
A_75_P01602923		10	270166	0.02	-0.08	-0.15	-0.27	-0.12	0.06	-0.05	0.02	0	-0.17	0.04	-0.25	0.03	0.04	-0.01	-0.11	0.16	0.45	0.05	0.16
A_75_P02137036		16	384190	0.27	0.01	0.31	0.1	-0.11	0.32	0.18	0.16	0.24	0.19	0.32	0.1	0.01	-0.06	-0.03	0.07	0.07	0.09	-0.07	0.11
A_75_P01726144		12	105250	0.05	0.14	-0.26	0.12	0.29	-0.12	-0.11	0.06	-0.25	-0.11	-0.13	-0.17	-0.11	-0.35	-0.71	-0.18	-0.06	-0.48	0	-0.03
A_75_P01662736		11	129990	-0.3	0	-0.4	-0.3	-0.11	-0.43	-0.07	-0.11	-0.07	-0.17	-0.26		-0.06	-0.04	-0.08	-0.18	0.27	0.06	-0.28	-0.25
A_75_P01632827		10	572253	0.07	0.11	0.31	-0.01	-0.23	0.11	0.11	-0.09	0	0.02	-0.11	-0.15	-0.27	-0.02	0.04	-0.31	-0.11	-0.03	0.28	0.28
A_75_P01142456		4	83803	0.16	0.04	0.3	0.1	-0.16	0.39	0.12	0.2	0.01	0.21	0.28		-0.09	-0.23	0.25	0.03	-0.28	-0.49	0.32	0.3
A_75_P01412102		7	431242	-0.01	0.05	-0.05	0.01	0.15	-0.09	-0.04	-0.16	-0.25	0.06	-0.2	-0.17	0.1	-0.14	0.11	-0.02	-0.14	-0.23	-0.03	-0.16
A_75_P02052203		15	616397	0.19	0.12	0.25	0.01	-0.04	0.29	0.22	0.1	0.28			0.19	-0.01	0.19	0.08	0.08	-0.17	0.2	-0.06	0.07
A_75_P01064756		2	424961	-0.02	-0.01	0.92	1.03	0.15	-0.07	0.07	0.18	0.16	0.22	-0.21	0.18	1.19	0.47	0.67	1.16	0.13	1.09	-0.32	-0.32
A_75_P01313378		5	278911	0.12	0.22	0.28	0.23	-0.04	0.33	0.07	0.32	0.24	0.23	0.15	0.56	0.12	-0.11	0.46	0.2	0.16	-0.1	0.17	0.08
A_75_P02101124		16	20723	1.06	1.08	1.35	1.19	1.15	1.34	0.33	0.36	0.34	0.32	1.27	0.85	0.07	-0.03	0.88	0.1	-0.08	-0.62	0.11	0.07
A_75_P01998980		15	79087	0.18	-0.1	0.15	-0.02	0.22	0.32	-0.04	-0.28	0.03	-0.06	0.34	0.03	0.23	0.31	0.35	0.08	0.07	0.43	-0.11	-0.01
A_75_P02055699		15	652001	0.15	-0.03	0.17	0.17	0.07	0.27	0.13	0.06	0.06	0.27	0.17	0.1	0.17	0.27	0.36	0.25	0.12	-0.17	-0.02	-0.3
A_75_P02017818		15	269184	-0.06	0.01	-0.2	-0.21	-0.31	-0.42	-0.15	-0.23	-0.12	-0.14	-0.12	-0.01	-0.3	-0.17	-0.07	-0.39	-0.26	0	0.07	0.09
A_75_P01780789		12	659774	-0.36	0.05	-0.67	-0.29	-0.33	-0.53	-0.3	-0.28	-0.3	-0.5	-0.42	0.29	-0.36	-0.5	-0.5	-0.43	-0.16	-0.27	-0.09	-0.2
A_75_P01222122		4	887878	-0.16	-0.06	-0.21	-0.01	0.07	-0.2	0	0.17	0.07	0.09	-0.09	0.12	-0.04	0.02	-0.13	-0.07	0.38	0.14	0.12	0.15
A_75_P01901018		13	796296	-0.12	-0.06	-0.24	-0.02	0.03	0.1	-0.11	0.03	-0.08	-0.03	0.01	0.27	0	-0.16	0.2	-0.11	0.03	-0.3	0.09	0.02
A_75_P01858499		13	366975	0.1	0.04	0.14	-0.04	-0.2	0.05	0.01	-0.27	-0.17	-0.03	0.05	0.07	-0.21	0.05	0.07	-0.14	-0.25	-0.15	0.15	0.22
A_75_P01259070		4	1260682	-0.05	0.05	0	0.04	0.06	-0.13	-0.1	0.02	-0.12	0.62	-0.2	-0.1	-0.1	-0.03	0.02	-0.24	-0.1	-0.18	-0.03	-0.11
A_75_P02008709		15	176991	-0.13	0.08	-0.12	0.04	0.12	-0.06	0.05	0.08	-0.03		0.03	0.76	0.07	0.08	0.84	-0.04	0.1	-0.03	0.12	0.03
A_75_P01788497		12	737111	0.2	0.09	0.33	0.17	-0.05	0.31	0.2	0.08	0.08	0.13	0.15		-0.1	0.04	0.26	0	-0.12	-0.22	0.09	0.09
A_75_P02133604		16	349666	-0.36	-0.22	-0.6	-0.44	-0.11	-0.63	-0.32	-0.13	-0.31	-0.26	-0.44		-0.23	-0.34	-0.66	-0.37	-0.07	-0.29	0.07	0.04
A_75_P01899534		13	781278	0	-0.13	-0.28	0.01	0.31	0.06	0.15	0	0.05	0.19	0.37	0.28	0.4	0.18	0.52	0.35	0.13	0.26	-0.14	-0.32
A_75_P01087486		2	655471	0.01	0.02	1.11	1.21	0.17	0.14	0.24	0.16	-0.06	0.45	0.08		1.02	0.61	1.88	1.24	0.09	0.48	-0.14	-0.21
A_75_P01118340		3	155689	-0.11	-0.34	-0.39	-0.31	0.08	-0.42	-0.25	-0.49	-0.29	-0.37	-0.13	-0.17	-0.1	0.01	-0.33	-0.04	0.1	0.17	-0.57	-0.27
A_75_P01951959		14	387203	-0.12	0.35	-0.32	-0.33	0.04	-0.39	-0.13	-0.14	-0.23	-0.25	-0.18	-0.23	-0.17	-0.09	-0.46	-0.23	-0.08	-0.22	-0.24	-0.2
A_75_P01083436		2	614327	0.08	0.13	1.08	1.07	0.16	-0.01	-0.09	0	-0.22	0.19	0.04	1.01	0.98	0.32	0.57	0.79	-0.11	0.42	-0.04	-0.11
A_75_P01615061		10	392658	0.01	-0.1	0.07	0.03	-0.13	0.15	0.15	0.07	0.08	0	0.13	-0.16	-0.05	0.12	0.02	0.05	0.13	0.35	-0.23	-0.26
A_75_P01094351		2	725306	0.05	0.03	1.01	1.09	-0.02	0.07	0.06	0.15	-0.02	0.15	-0.01		0.83	0.33	0.85	0.76	0.11	0.84	-0.09	-0.11
A_75_P01341871		5	567416	0	-0.38	0.05	-0.27	-0.43	-0.08	0.25	0.14	0.34		-0.11	0.33	0.3	0.39	0.34	0.26	0.29	0.56	-0.37	-0.11
A_75_P01643145		10	676850	-0.06	-0.07	0.12	-0.1	-0.11	-0.03	0.01	-0.15	-0.07	-0.1	-0.04	0.14	0.13	0.27	0.49	0.16	0.2	0.31	-0.07	0.16
A_75_P01719836		12	41868	-0.25	-0.09	-0.24	-0.32	-0.15	-0.62	-0.28	-0.21	-0.12	-0.27	-0.35	-0.08	-0.2	-0.03	-0.03	-0.33	-0.33	0.04	-0.17	-0.16
A_75_P01223026		4	897119	-0.15	-0.03	-0.34	-0.08	0.14	0.02	-0.14	-0.05	-0.11	-0.2	0.01	-0.31	-0.11	-0.51	-0.05	-0.18	0.08	-0.44	0.22	0.03
A_75_P01420976		7	520774	-0.11	-0.02	-0.26	-0.21	-0.26	-0.41	-0.23	-0.34	-0.14	-0.23	-0.21	-0.26	-0.39	-0.39	-0.39	-0.36	-0.14	-0.19	0.04	0.05
A_75_P01567435		9	350072	0.02	-0.1	-0.32	0.91	0.25	-0.12	-0.1	0.44	-0.14	-0.18	0.04	0.93	0.93	0.6	0.41		0.52	0.94	-0.09	-0.14
A_75_P01215538		4	821111	0.23	0.15	0.46	0.13	-0.03	0.34	0.15	0.05	0.06	0.07	0.47	-0.16	-0.02	0.06	-0.03	-0.04	-0.21	0.15	-0.19	-0.03
A_75_P01164402		4	304999	-0.07	-0.14	-0.37	-0.33	-0.04	-0.38	-0.2	-0.25	-0.17	-0.22	-0.1	-0.32	-0.22	-0.13	-0.36	-0.29	-0.11	0.07	-0.59	-0.2
A_75_P01410756		7	417900	-0.09	0	-0.16	-0.14	-0.11	-0.29	-0.08	-0.05	0.01	-0.2	-0.27	-0.49	-0.27	-0.16	-0.39	-0.54	0.02	-0.02	0.26	0.36
A_75_P01132071		3	295089	-0.08	-0.14	-0.01	-0.12	-0.14	-0.36	0.18	-0.04	-0.02	0.16	-0.24	0.05	0.07	0.26	0.19	0.14	-0.04	0.3	-0.16	-0.02
A_75_P02125562		16	267962	-0.17	-0.18	0.11	-0.1	-0.25	0.02	-0.13	0	0.01		-0.14	-0.19	0.22	-0.09	-0.13	0.12	0.08	-0.04	-0.1	-0.2
A_75_P01543515		9	108786	0.04	-0.1	0.12	1	-0.09	0.4	0.03	-0.24	-0.02	0.07	-0.02	-0.64	0.78	0.67	-0.32	0.66	0.47	0.38	-0.14	-0.11
A_75_P01566900		9	344697	-0.17	-0.23	-0.34	0.7	-0.15	-0.51	-0.35	-0.18	-0.28		-0.27	-0.59	0.67	0.31	-0.49	0.54	0.42	0.34	-0.04	0
A_75_P01096316		2	745205	-0.48	-0.19	0.31	0.62	-0.1	-0.49	-0.26	-0.12	-0.11	-0.16	-0.47	0.66	0.86	0.37	0.66	0.8	0.48	1.09	-0.07	-0.07
A_75_P01417617		7	486884	-0.09	0.11	-0.22	0.03	0.23	-0.09	-0.13	0.02	-0.16	-0.11	-0.07	-0.12	-0.08	-0.26	-0.28	-0.19	-0.13	-0.69	0.03	-0.15
A_75_P02114933		16	160599	0	-0.03	-0.02	-0.11	-0.15	-0.17	-0.04	-0.04	0.09	-0.11	-0.15		-0.22	-0.14	-0.21	-0.31	0.03	0.2	-0.11	0.06
A_75_P01517154		8	403282	0.1	-0.11	0.02	-0.04	-0.1	0.22	0.03	-0.07	-0.03	0	0.01	-0.07	-0.15	0.04	-0.12	-0.17	-0.23	0.05	-0.17	0.11
A_75_P01183514		4	497806	0.08	-0.02	0.21	0.05	-0.14	0.34	0.05	-0.06	0.1		0.16	-0.45	-0.1	0.29	0.29	-0.05	-0.07	-0.2	0.13	0.07
A_75_P01314988		5	295101	0.1	-0.08	0.12	-0.06	0.08	-0.03	0.06	-0.06	-0.09	-0.07	0.03	0.64	-1.08	0.03	-0.27	0.07	-0.01	-0.15	-0.23	-0.18
A_75_P01584896		10	88408	0.18	0	0.24	0.27	0.17	0.52	0.26	0.31	0.35	0.24	0.46	0.29	0.28	0.27	0.38	0.29	0.22	0.35	0.27	0.12
A_75_P01555973		9	234432	-0.17	-0.02	-0.04	0.88	-0.05	-0.3	-0.07	-0.22	-0.1	-0.07	-0.1		0.83	0.69	0.83	0.77	0.5	0.91	0.12	0.14
A_75_P01058574		2	362428	0.22	0.08	1.24	1.12	0.06	0.53	0.22	0.16	0.21	0.37	0.44	0.5	1.05	0.46	0.54	0.95	-0.07	0.59	0.06	-0.03
A_75_P01537258		9	44886	-0.39	-0.34	-0.72	0.6	-0.09	-0.73	-0.25	-0.04	-0.19	-0.24	-0.53	0.8	0.71	0.54	-0.8	0.57	0.73	0.92	0	0.02
A_75_P02105935		16	69452	0.14	0.02	0.26	0.03	-0.03	0.41	0.19	0.04	0.16	0.08	0.18	0.36	-0.01	0.07	0.05	0.02	-0.02	-0.3	0.41	0.41
A_75_P02105552		16	65647	0.41	0.09	0.76	0.35	0.11	0.6	0.5	-0.19	0.38	0.39	0.45	0.48	0.41	0.36	1.77	0.32	0.18	0.23	-0.35	-0.12
A_75_P01784796		12	699990	-0.01	0.06	-0.06	0.02	0.22	0.11	0.11	0.17	0.19	0.13	0.1	0.08	-0.08	0	-0.21	0.05	0.31	0.32	-0.08	-0.14
A_75_P01878457		13	568790	-0.04	-0.15	0.04	-0.13	-0.33	0.34	0.18	0.22	0.3		-0.15	-0.32	0.32	0.39	0.87	0.38	0.23	0.28	0.31	0.33
A_75_P01095563		2	737573	-0.17	0.02	0.57	0.76	-0.02	-0.51	-0.43	-0.12	-0.09	-0.36	-0.11	0.51	0.6	0.16	0.68	0.56	0.1	1.17	0.14	0.07
A_75_P01124823		3	221332	0.05	-0.15	-0.11	-0.03	0	-0.04	-0.01	0	-0.07	-0.1	-0.06		-0.15	0.01	-0.25	-0.08	0.15	0.09	-0.18	-0.06
A_75_P01966246		14	531622	-0.08	0.35	0.03	-0.1	-0.49	0.02	0.27	0.02	0.2	0.18	-0.1	0.19	0.05	0.43	0.24	0.32	0.34	0.67	-0.35	-0.19
A_75_P01101811		2	800872	0	0.09	0.84	0.99	0.1	-0.1	-0.16	0.02	-0.21	0	-0.01	0.48	0.69	0.06	0.62	0.65	0.1	0.12	-0.15	-0.22
A_75_P01816413		12	1018881	0	0.09	0.14	0.08	0.05	0.3	0.17	0.21	0.29	0.13	0.18	0.06	0.09	0.27	0.09	0.06	0.41	0.31	-0.2	-0.02
A_75_P01720986		12	53521	-0.1	0.01	-0.19	-0.06	0	-0.27	-0.08	-0.2	-0.09	-0.1	-0.16	-0.07	-0.03	-0.15	-0.38	-0.12	-0.06	-0.18	-0.07	-0.09
A_75_P01666239		11	165214	-0.07	-0.09	-0.17	-0.08	-0.04	-0.02	-0.11	-0.33	-0.14	-0.1	0	-0.16	-0.11	-0.38	-0.38	-0.25	-0.31	-0.11	0.17	0.13
A_75_P01093908		2	720940	-0.07	0.03	0.68	0.83	0.13	-0.36	-0.17	0.02	-0.03	-0.06	-0.12		0.79	0.23	0.56	0.77	0.24	1.04	-0.26	-0.23
A_75_P01530973		8	543574	-0.79	-0.88	-0.77	-0.48	-1.22	-0.69	0	-0.38	-0.36	-0.06	-1.05	-0.26	0.47	0.34	-0.01	0.73	1.18	1.06	-0.12	-0.15
A_75_P01470214		7	1018966	0.09	-0.05	0.01	-0.09	0.08	-0.01	0.02	-0.11	0.03	-0.04	0.09	0.02	-0.13	0.05	-0.1	-0.01	-0.02	0.22	-0.54	-0.33
A_75_P01625340		10	496302	-0.25	-0.05	-0.39	-0.12	0.02	-0.47	-0.31	-0.03	-0.23	-0.2	-0.37		-0.25	-0.46	-0.66	-0.33	-0.21	-0.48	0.07	0.06
A_75_P01674483		11	248232	0.1	-0.05	-0.12	-0.04	0.07	0.02	-0.05	-0.03	-0.03	-0.23	-0.04	-0.32	-0.2	-0.25	-0.27	-0.16	-0.09	0.16	-0.29	0.06
A_75_P01259676		4	1266699	-0.04	0.02	-0.09	-0.22	-0.21	0.14	-0.17	-0.34	-0.04	-0.12	-0.05	-0.25	-0.3	-0.16		-0.2	-0.04	-0.08	0.21	0.56
A_75_P01847025		13	251198	-0.03	-0.1	-0.19	-0.15	0.1	-0.08	-0.08	-0.11	-0.21	-0.08	-0.12	-0.2	0.01	-0.01	-0.49	0.14	-0.09	-0.21	-0.31	-0.46
A_75_P01567575		9	351493	0.21	0.02	0.12	1.09	0.04	0.22	0.03	0.04	0.02	0.1	0.08	0.25	1.07	0.62	0.89	0.84	0.75	0.73	-0.07	-0.03
A_75_P02101523		16	24857	0.81	1.06	0.91	0.92	0.76	0.76	0.06	0.01	0.09	0	0.79	-0.37	-0.41	-0.19	-0.46	-0.3	0.12	0.1	-0.25	-0.27
A_75_P01885146		13	636435	0.02	-0.21	0.01	-0.17	-0.26	-0.09	-0.16	-0.53	-0.26	-0.14	-0.03	-0.22	-0.19	0.08	-0.15	-0.1	-0.12	-0.19	-0.22	0.03
A_75_P01806741		12	921227	-0.14	0.01	-0.13	-0.26	-0.39	-0.02	-0.18	-0.04	-0.04		-0.28	-0.36	-0.57	-0.39	0.03	-0.48	-0.48	-0.6	0.36	0.37
A_75_P01953221		14	399858	0.03	0.63	0.14	0.02	0.08	0.02	-0.09	-0.21	-0.12	0.06	-0.05	-0.03	0.03	-0.47	0.69	-0.11	-0.22	-0.36	0.29	-0.03
A_75_P01500648		8	236711	0.3	-0.1	0.2	0.09	0.13	0.7	0.4	0.05	0.28	0.14	0.25	0.05	-0.09	0.11	-0.15	-0.01	-0.07	0.18	-0.04	0.19
A_75_P01117477		3	146928	-0.28	-0.4	-0.51	-0.29	-0.13	-0.27	0.06	-0.18	-0.14	0.05	-0.32	0.12	0.04	0.04	-0.3	0.33	-0.27	0.04	-0.39	-0.45
A_75_P02127599		16	288713	0.36	0.13	0.5	0.43	0.31	0.6	0.47	0.47	0.31	0.51	0.48	0.56	0.5	0.4	0.26	0.49	0.32	-0.01	0.09	-0.01
A_75_P01934255		14	208216	0.35	0.65	0.4	0.37	0.51	0.57	0.39		0.37	0.27	0.5	0.24	0.36	0.13	0.84	0.45	0.34	0.04	-0.16	-0.33
A_75_P01466554		7	981769	-0.14	-0.13	-0.13	-0.1	-0.1	-0.32	-0.22	-0.4	-0.27	-0.14	-0.11	-0.19	-0.34	-0.25	0.07	-0.17	-0.55	-0.38	0.19	0.13
A_75_P02105258		16	62700	-0.27	-0.13	-0.59	-0.2	-0.07	-0.41	0.07	0.11	0.1	0.02	-0.17	-0.27	-0.28	-0.03	-0.83	-0.1	0.14	0.04	-0.02	-0.05
A_75_P01120137		3	173691	0.07	-0.01	-0.13	0.13	0.12	0.14	0.15	0.14	0.24	-0.07	0.1	-0.01	0.1	0.2	0.07	0.27	0.38	0.44	0.03	-0.07
A_75_P01794226		12	794695	0.02	-0.13	0.02	0	0.17	-0.04	0.12	-0.01	0.16	0.14	0.21	0.3	0.26	0.21	0.85	0.17	0.05	0.21	0.21	0.19
A_75_P02115575		16	167016	-0.05	-0.02	0.25	0.02	-0.1	-0.02	-0.02	-0.11	-0.09	0.04	0.15		-0.01	-0.09	0.43	-0.06	-0.34	-0.35	0	-0.11
A_75_P01761156		12	451373	-0.45	0.42	-0.24	-0.05	0.25	-0.37	0.27	0.26	-0.03	0.32	-0.85	-0.72	-0.14	-0.23	-0.21	-0.33	-0.28	-0.33	1.27	1.3
A_75_P02036032		15	452919	-0.03	-0.04	-0.03	0.04	0.02	-0.2	-0.06	-0.47	-0.21	-0.12	-0.03	0.01	-0.24	-0.25	-0.13	-0.24	-0.39	-0.27	0.21	0.1
A_75_P01864451		13	427096	-0.09	0.08	-0.09	-0.04	-0.03	-0.07	0.02	0.01	-0.04	0.03	-0.04	0.3	-0.03	0.07	-0.06	-0.01	0.27	0.02	-0.08	-0.08
LAMBDAPCR5-22		4	159284		-0.95						-2.3				-1.13	-1.07				0.08		-0.03	-0.06
A_75_P01921020		14	74975	0.25	0.53	0.23	0.17	0.11	0.44	0.31	0.25	0.24	0.22	0.34	0.44	0.48	0.37	0.76	0.27	0.33	0.15	-0.07	-0.05
A_75_P01298780		5	131038	0.09	-0.03	0.11	0.06	0.23	0.16	0.08	0	0.01	0.11	0.01	-0.06	0.13	0.01		0.18	0.2	0.01	-0.1	-0.19
A_75_P01769182		12	451373	0.03	-0.06	0.02	-0.03	0	0.26	-0.04	0	-0.03	-0.01	0.06	0.04	-0.05	-0.03	0.05	0.1	-0.05	-0.04	0.21	0.25
A_75_P01027845		2	53255	0.02	0.06	1.08	0.97	0.1	0.01	0.07	0.23	0.18	0.31	0.11		1.14	0.49	2.3	1.03	0.29	0.69	0.26	0.16
A_75_P01318207		5	327661	-0.13	-0.03	-0.24	-0.15	-0.01	0.05	0	-0.02	0.07	-0.06	0.01	-0.09	-0.28	-0.19	-0.27	-0.23	0.09	0.05	0.27	0.31
A_75_P01178241		4	444616	-0.09	0.06	-0.24	0	0.06	-0.09	0.03	0.07	-0.1	-0.05	-0.07		-0.01	-0.04	-0.44	0.13	-0.06	-0.08	-0.1	-0.16
A_75_P01019669		1	200086	0.29		-0.8	-1.93	-1.22				-2.11		-0.43	-0.58			0.35	-0.48		0.1
A_75_P01629201		10	535412	-0.11	-0.07	-0.2	-0.04	0.03	-0.17	-0.04	-0.16	-0.11	-0.05	-0.11	0	-0.09	-0.13	-0.01	-0.27	-0.43	-0.13	-0.12	-0.15
A_75_P01619746		10	439940	0.04	0.27	-0.14	0.11	0.23	0.18	-0.1	-0.02	-0.08	-0.11	0.03	-0.06	-0.08	-0.33	-0.37	-0.08	-0.23	-0.51	0.02	-0.1
A_75_P01932390		14	189281	0.1	0.68	0.02	0.17	0.25	0.16	-0.11	0.06	0.02	-0.1	0.16	-0.15	-0.01	-0.28	-0.15	-0.21	0.14	-0.14	0	-0.11
A_75_P01321035		5	356559	0.2	0.03	0.22	0.04	0.15	0.28	0.1	0.06	0.12	-0.06	0.19	-0.17	0.08	0.16	0	0.04	0.29	0.11	0.06	0.24
A_75_P01338883		5	537504	-0.21	-0.07	-0.31	-0.17	0.03	-0.31	-0.09	-0.08	-0.1	-0.09	-0.2	0.2	0.19	0.18	0.24	0.02	0.06	-0.03	0.17	0.06
A_75_P01897249		13	758213	-0.09	0.02	0.02	-0.23	-0.32	-0.22	-0.2	-0.19	-0.2	-0.17	-0.35	0.11	-0.24	-0.2	0.3	-0.38	-0.17	-0.39	0.15	0.1
A_75_P01887005		13	655033	-0.16	-0.06	-0.25	-0.12	-0.05	-0.2	-0.19	0	-0.24	-0.47	-0.63		-0.1	0.02	0.39	-0.11	-0.2	-0.21	-0.2	-0.31
A_75_P01426972		7	581812	0.31	0.07	0.28	0.2	0.12	0.32	0.02	-0.11	0.09	0.05	0.16		-0.11	-0.07	-0.06	-0.05	-0.18	-0.17	-0.3	-0.29
A_75_P01267544		4	1346756	0.22	0.12	0.33	0.2	0.15	0.39	0.26	0.02	0.15	0.17	0.22	0.28	0.22	-0.1	0.98	0.44	0.01	0.34	-0.07	-0.26
A_75_P01814244		12	996889	0.08	-0.12	0.21	0.14	0.07	0.51	0.34	0.28	0.33	0.27	0.34	0.13	0.59	0.49	0.53	0.56	0.33	0.31	0	-0.04
A_75_P02036853		15	461237	-0.06	-0.12	-0.27	-0.1	-0.1	-0.1	0.05	-0.08	-0.07	-0.22	-0.11	-0.04	-0.26	0.01	-0.04	-0.11	0.23	0.4	-0.32	-0.33
A_75_P01150795		4	168379	0.01		-0.14	-0.08	-0.17	-0.09	-0.18	-0.07	-0.28	-0.24	-0.09		-0.07	-0.07	-0.02	-0.18	-0.19	-0.17	-0.08	0.57
A_75_P01383267		7	140022	-0.37	-0.34	-0.38	-0.33	-0.15	-0.41	-0.1	0.01	-0.18	-0.02	-0.3	0.3	0.27	-0.03	0.42	0.18	0.22	0.06	0.16	-0.1
A_75_P02055601		15	650964	-0.2	-0.05	-0.36	-0.06	0.1	-0.43	-0.22	-0.05	-0.24	0.12	-0.36	-0.22	-0.24	-0.18	-0.68	-0.11	-0.05	-0.29	-0.15	-0.21
XANDYPRIMEPROBE-59		16	942660	-0.25	0.5	0.35	0.52	0.1	-0.09	0.39	0.65	0.5	0.39	-0.27	-0.78	-0.04	-0.3	-0.23	-0.04	0.22	0.38	0.75	0.82
A_75_P01664735		11	150222	-0.1	-0.26	-0.42	-0.22	0.07	-0.33	-0.26	-0.06	-0.02	-0.17	-0.23		-0.06	0.18	-0.28	-0.05	0.01	0.3	-0.4	-0.32
A_75_P01139446		4	53510	0.2	0.12	0.37	0.08	-0.02	0.3	0.25	0.01	0.2	0.16	0.14	0.36	0.13	-0.45	0.98	0.15	-0.07	0.12	0.06	-0.07
A_75_P01773376		12	584990	-0.07	0.13	-0.07	-0.03	0.05	0.07	-0.13	-0.02	-0.12	-0.06	-0.09	0.13	-0.12	-0.43	-0.02	-0.32	-0.38	-0.51	0.39	0.42
A_75_P01755131		12	398544	0.24	0.13	0.32	0.28	0.12	0.6	0.27	0.13	0.19	0.46	0.35	-0.16	0.25	0.27	0.3	-0.06	0.04	-0.33	0.21	0.17
A_75_P01916069		14	24838	-0.17	0.18	-0.26	-0.44	-0.39	-0.42	-0.05	-0.34	-0.09	-0.09	-0.15	-0.08	-0.19	-0.01	-0.08	-0.14	-0.12	-0.05	-0.08	0.02
A_75_P01003648		1	37207	-0.04	-0.12	-0.02	-0.1	-0.43	0.75	0.12	-0.12	-0.05	-0.04	-0.45		-0.04	0.29	0.01	0.18	-0.26	0.09	-0.28	-0.28
A_75_P01843903		13	219244	-0.19	-0.1	-0.07	0.04	0.03	-0.06	0.04	0.12	-0.03	0.08	0		0.05	0.09	0.69	0.12	-0.09	-0.26	0.03	-0.01
A_75_P02137701		16	391048	0.24	0.05	0.24	0.11	0.12	0.38	0.14	0.05	0.1	0.11	0.47	0.23	0.04	0.2	-0.02	0.1	0.12	0.09	-0.17	-0.18
A_75_P02059398		15	689391	0.16	-0.05	0.21	0.05	-0.07	0.06	0.08	-0.22	-0.08	0.12	0.15	0.09	0.05	0.28	0.32	0.07	-0.21	0.22	-0.14	-0.04
A_75_P02125077		16	263172	0.13	-0.03	0.08	-0.03	0.02	-0.03	-0.03	-0.14	-0.1	-0.04	0.15	-0.1	0	-0.05	-0.14	-0.13	-0.04	0.15	-0.13	0.05
A_75_P01215136		4	817067	0	-0.06	-0.24	-0.17	-0.1	-0.3	-0.34	-0.24	-0.37	-0.31	-0.16		-0.32	-0.3	-0.6	-0.36	-0.15	-0.38	-0.41	-0.07
A_75_P01730607		12	149954	0.08	0.07	0.03	0.02	0.02	0.17	0.08	0.01	0.12	-0.04	0.12	-0.01	-0.04	0.15	0	-0.04	0.17	0.33	0.12	0.15
A_75_P01470483		7	1021598	-0.12	-0.12	-0.03	-0.19	-0.08	-0.25	-0.15	-0.14	-0.09	-0.04	0	-0.72	-0.01	-0.03	-0.07	-0.03	-0.26	-0.21	-0.29	-0.07
A_75_P01204032		4	705292	0.08	0.16	0.19	0.07	-0.07	0.21	0.07	0.13	0.22	0.04	0.06	0.04	-0.09	-0.09	-0.03	-0.1	0.21	-0.07	0.17	0.35
A_75_P01067693		2	454446	-0.33	-0.15	0.73	0.77	-0.49	-0.21	-0.04	0.08	-0.1		-0.57	0.12	0.75	-0.43	0.55	0.82	-0.12	0.35	-0.27	-0.28
A_75_P01795593		12	808338	0	0.01	-0.24	-0.13	-0.12	-0.18	-0.06	-0.17	-0.14	-0.08	-0.24	-0.14	-0.03	0.21	-0.42	0.09	-0.12	0.28	-0.59	-0.42
A_75_P01982809		14	699656	-0.05	0.46	0.02	-0.09	-0.02	-0.05	-0.09	0	-0.09	0.21	-0.05		0.09	0.17	0.07	-0.02	0.04	-0.27	0.03	-0.03
A_75_P01286869		5	10598	-0.35	-0.21	-0.48	-0.35	-0.2	-0.46	-0.17	-0.1	0	-0.08	-0.28		-0.08	-0.11	-0.22	-0.05	0.19	0.27	-0.19	-0.17
A_75_P01556145		9	236141	0.01	0.07	0.07	1.11	0.16	0.2	0.01	0.06	-0.1	0.04	-0.02	0.87	1.05	0.78	1.2	0.88	0.51	0.22	0.16	0.06
A_75_P01990857		14	781211	0.32	0.43	0.34	0.16	0.18	0.34	0.2	-0.21	0.23	0.06	0.31	-0.33	-0.24	-0.32	-0.04	-0.34	-0.21	-0.28	0.42	0.42
A_75_P01536373		9	35926	0.16	0.03	0.37	1.32	-0.09	0.09	0.29	0.13	0.19	0.2	0.13	0.09		1.07	0.59	1.04	0.62	0.7	-0.03	-0.09
A_75_P01076609		2	545168	0.09	0.05	1.17	1.03	-0.19	0.41	0.04	-0.12	-0.04	0.14	0.13	0.7	0.76	0.19	0.66	0.69	-0.4	0.29	0.1	0.14
A_75_P01027916		2	53970	0.05	-0.03	1.18	1.09	0.04	0.01	0.05	-0.02	0.08		0.21	-0.32	1.07	0.47	0.88	0.96	0.2	0.7	-0.33	-0.45
A_75_P01778174		12	633418	-0.17	-0.03	-0.03	-0.3	-0.24	-0.35	0.01	-0.15	-0.02	-0.16	-0.2		-0.14	0.17	0.2	-0.1	-0.15	0.06	-0.27	-0.11
A_75_P01805217		12	905950	-0.07	-0.05	-0.15	-0.03	-0.1	-0.08	-0.1	0.13	0.03	0.24	-0.4	-0.08	0.21	0.41	0.48	0.29	-0.03	0.11	-0.18	-0.26
A_75_P01155655		4	217251	-0.12	-0.11	-0.22	-0.26	0.01	-0.38	-0.29	-0.35	-0.37	-0.1	-0.29	-0.24	-0.37	-0.23	-0.38	-0.37	-0.19	-0.4	-0.26	-0.09
A_75_P01245989		4	1128669	0.12	0.08	0.12	0.1	0.12	0.29	0.09	-0.2	-0.08	-0.04	0.09	-0.27	-0.05	-0.23	0.18	-0.02	-0.12	-0.55	0.21	0.18
A_75_P01008405		1	86188	0.18	0.13	0.27	0.13	-0.11	1.12	0.25	0.12	0.26	0.09	-0.12	0.2	0.01	-0.02	-0.01	-0.08	-0.05	0.1	0.08	0.1
A_75_P01187820		4	541204	0.2	-0.14	0.5	0.1	-0.25	0.59	0.8	0.24	0.5	0.57	0.3	0.54	0.57	0.77	0.87	0.58	0.16	0.71	-0.02	-0.02
A_75_P02189377		16	912322	0	0.07	0.02	-0.02	-0.23	-0.06	-0.04	-0.07	-0.03	-0.18	-0.06		-0.28	-0.22	-0.27	-0.35	-0.14	-0.21	-0.04	0.07
A_75_P02138602		16	400081	-0.02	0.01	0.12	0.08	0.13	0.03	0.01	0.17	0.18	0.07	-0.07	0.36	0.23	0.06	0.32	0.09	0.25	0.23	0.14	0.15
A_75_P01265218		4	1322765	0.05	-0.09	-0.04	-0.16	-0.04	0.1	-0.04	-0.06	0.02	-0.06	0.14	-0.25	0.03	0.1	-0.05	0	-0.06	0.09	0.11	0.22
A_75_P01950120		14	368819	0.13	0.67	0.33	0.21	0.24	0.53	0.27	0.19	0.09	0.18	0.33	0.43	0.32	0.24	0.96	0.29	-0.09	-0.11	0	-0.08
A_75_P02128995		16	302782	0.06	0.1	0.21	0.18	0.12	0.49	0.25	0.18	0.1	0.16	0.23	-0.08	0.06	0.14	0.53	0.19	-0.14	-0.27	0.27	0.11
A_75_P01217464		4	840852	-0.13	-0.1	-0.11	-0.1	-0.21	-0.34	-0.15	-0.18	-0.17	-0.17	-0.18	-0.18	-0.28	-0.11	-0.24	-0.27	-0.12	-0.05	-0.22	-0.07
A_75_P01991727		15	5899								-3.71	-2.55		-6.27	-0.7					-0.2	0.22	-0.04	-0.04
A_75_P01992597		15	14798	-6.31	-6.52	-6.51	-6.35	-6.22	-6.53			-2.8		-5.58	-0.79				-0.53	-0.23	-0.35	0.09	0.06
A_75_P01166904		4	330155	0.13	0.02	0.07	0.23	0.12	0.27	-0.16	0.05	0.05		0.11	-0.02	0.27	0.46	0.25	0.27	0.07	-0.15	-0.15	-0.21
A_75_P01677930		11	283084	0.19	0.06	0.39	0.16	0.07	0.56	0.19	0.07	0.09	0.29	-0.06	-0.95	0.1	0.04	-0.32	-0.01	-0.14	-0.3	0.16	0.18
A_75_P01793168		12	783867	-0.08	0.06	-0.28	0	0.01	-0.2	-0.28	-0.04	-0.03	-0.25	-0.22		-0.23	-0.41	-0.37	-0.38	-0.05	-0.14	0.14	0.07
A_75_P02095131		15	1050828	0.21	-0.04	0.46	0.12	-0.02	0.4	0.11	0.04	0.23	0.04	0.15	-0.12	0.09	0.16	0.09	0.07	-0.24	0.16	-0.02	0.06
A_75_P01265155		4	1322106	-0.01	0	0.01	0.04	0.15	0.11	-0.03	0.01	-0.1	0.04	0.09	-0.2	0	-0.12	-0.39	0.05	0.15	-0.17	-0.01	-0.2
A_75_P02137821		16	392230	-0.08	-0.16	-0.16	-0.2	-0.26	-0.23	-0.17	-0.25	-0.09	-0.19	-0.11	-0.17	-0.25	-0.22	-0.38	-0.23	-0.12	-0.06	-0.03	0.06
A_75_P01302080		5	164505	0.1	0.04	-0.08	0.16	0.27	0.23	0.35	0.3	0.2	0.27	0.15		0.24	0.29	-0.18	0.49	0.62	0.82	-0.21	-0.26
A_75_P01852488		13	306199	0.07	0.08	-0.29	-0.05	0.41	-0.17	-0.3	-0.05	-0.29	-0.12	-0.09	-0.27	-0.04	-0.63	-0.53	-0.44	-0.19	-0.42	-0.01	-0.16
A_75_P01019594		1	199310	0.46	-0.95									-1.83								-0.02	-0.03
A_75_P01904882		13	835294	-0.08	0.02	-0.05	-0.07	-0.07	-0.16	-0.19	-0.21	-0.23		-0.12	-0.46	-0.11	-0.37	-0.17	-0.05	0.11	-0.32	-0.27	-0.18
A_75_P02087814		15	976200	-0.63	-0.54	-0.82	-0.58	-0.55	-0.68	0.12	-0.01	0.04	0.05	-0.57	-0.48	-0.33	-0.24	-0.81	-0.23	-0.25	-0.67	0.42	0.32
A_75_P01614479		10	386775	-0.01	-0.09	-0.12	-0.05	-0.05	0.05	0.03	-0.1	0.08	0.04	0	-0.69	-0.01	0.26	-0.06	-0.1	0.35	0.24	0.06	0.21
A_75_P01925300		14	118072	0.09	0.75	0.11	0.06	-0.1	0.17	0.08	0	0.05	-0.12	0.14	-0.21	-0.25	-0.13	-0.17	-0.3	0.08	-0.03	0.24	0.22
A_75_P01302303		5	166727	-0.11	-0.12	0.03	-0.02	-0.06	0.01	0.07	0.02	-0.15	0.04	-0.03	0.16	-0.1	-0.22	0.21	0.09	-0.19	-0.33	-0.01	0.03
A_75_P01065566		2	433129	-0.67	-0.61	0.28	0.49	-0.51	-0.63	0.09	0.18	-0.11	0.24		0.05	1.16	0.72	1.02	1.13	0.11	0.84	-0.1	-0.21
A_75_P01563689		9	312487	-0.19	-0.3	-0.3	0.84	-0.07	0.08	-0.09	-0.04	-0.02	0.01	0.02	0.58	0.54	-0.08	0.14	0.39	0.16	0.23	0.23	0.01
A_75_P01739072		12	235314	0.05	0.04	-0.08	0.02	-0.01	0.06	0.03	-0.02	0.04	0.11	-0.04	-0.09	0.07	-0.28	-0.49	-0.23	0.03	-0.1	-0.1	-0.25
A_75_P01932166		14	186925	0.04	0.46	0.18	0.09	0.02	0.05	0.25	0.14	0.34	0.03	0.15	-0.02	0.03	0.18	-0.02	0	0.34	0.32	0.02	0.02
A_75_P01424088		7	552660	-0.04	0.04	-0.24	-0.08	0.07	-0.05	-0.13	-0.08	0.03	-0.06	-0.04	-0.03	0	-0.28	-0.12	-0.36	0.13	0.01	0.28	0.25
A_75_P02113198		16	143218	-0.12	-0.24	-0.28	-0.13	-0.12	-0.15	0.1	0.17	0.01	0.11	-0.14	0.11	0.1	0.15	-0.01	0.15	0.3	0.18	0.13	0
A_75_P01562226		9	297565	-0.11	0.05	-0.01	1.12	0.08	0.01	-0.05	-0.08	-0.16	0.09	-0.02		1.1	0.75	1.42	0.89	0.4	0.31	-0.09	-0.2
A_75_P01659677		11	99231	-0.05	0.09	0.04	-0.01	0.27	-0.12	-0.18	-0.28	-0.3	-0.25	-0.03	-0.22	-0.32	-0.3	-0.45	-0.42	-0.1	-0.58	-0.19	-0.22
A_75_P01016479		1	167710	-0.18	-0.13	-0.34	-0.24	-0.16	0.75	-0.28	-0.16	-0.06	-0.22	-0.14	-0.18	-0.25	-0.28	-0.35	-0.16	0.19	0	-0.04	-0.05
A_75_P01492056		8	149532	0.03	0.01	-0.21	-0.06	0.08	-0.28	-0.1	0.02	-0.16	-0.22	-0.12	-0.33	-0.18	0.08	-0.1	-0.03	0.23	0.02	-0.17	-0.04
RDNAPROBE-33		4	159284	-0.78	-0.19	0.28	0.14	0.11	0.04	0.94	0.62	0.2	0.66	-1.12	-0.34	-0.03	0.22	-0.12	0	0.24	0.3	0.95	0.86
A_75_P01288497		5	27206	-0.31	-0.18	-0.37	-0.22	-0.24	-0.38	-0.29	-0.09	-0.15	-0.27	-0.29	-0.18	-0.29	-0.21	-0.08	-0.26	0.06	-0.02	0.33	0.4
A_75_P01369485		7	876	0.18	0.51	0.16	0.49	0.41	0.17	-0.04	-0.03	-0.22	-0.02	0.08	-0.26	0.15	-0.27	-0.41	0.01	-0.1	-0.21	0.06	-0.11
A_75_P01464257		7	958424	-0.01	-0.16	-0.1	-0.08	-0.08	-0.1	-0.08	-0.1	-0.04	-0.11	-0.12	-0.18	-0.17	-0.06	-0.23	-0.22	0.19	0.16	-0.43	-0.21
A_75_P02103241		16	42166	0.25	0.13	0.33	0.24	0.07	0.51	0.45	0.39	0.33	0.36	0.41	0.51	0.25	0.24	0.27	0.4	0.39	-0.17	0.21	0.1
A_75_P01225174		4	918773	0.04	-0.13	-0.07	0.02	-0.24	0.03	0.19	0.07	0.13	0.07	0.06	0	-0.09	0.37	-0.01	0.25	0.32	0.54	-0.17	-0.1
A_75_P01034317		2	118407	-0.04	-0.02	0.88	0.92	-0.02	-0.07	-0.06	-0.22	-0.05	0.06	0.02		0.66	0.34	0.64	0.7	-0.29	0.86	-0.2	-0.24
LAMBDAPCR5-4		4	159284													-0.38					0.66	-0.13	-0.21
A_75_P02095388		15	1053453	-0.25	-0.3	0.11	-0.19	-0.27	-0.11	0.13	0.04	0.18		-0.11	-0.42	0.36	-0.46	0.1	0.37	0.03	0.18	-0.06	0.06
A_75_P01229457		4	962003	0.01	0	0.06	0	-0.03	-0.06	-0.03	-0.14	-0.14	-0.1	-0.11	0.04	-0.11	-0.06	-0.02	-0.29	-0.37	-0.28	0.23	0.21
A_75_P01524170		8	474035	-0.04	0.05	-0.09	-0.11	-0.18	-0.24	-0.05	-0.19	0.34	-0.16	-0.08	-0.03	-0.27	0.01	-0.13	-0.26	0.17	1.09	0.07	0.08
A_75_P01364648		6	221517	0.14	0.09	0.03	0.07	0.21	-0.06	0.14	0.32	0.22	0.18	-0.02	0.14	0.21	-0.54	0.43	0.03	-0.03	-0.04	0.32	0.17
A_75_P01615301		10	395079	-0.22	0.09	-0.04	0.02	0.03	-0.22	-0.03	0.02	-0.05	-0.03	-0.13	0.22	-0.07	-0.02	0.13	0.04	-0.02	0.17	0.06	-0.04
A_75_P01663641		11	139039	-0.2	-0.04	0	-0.05	-0.08	-0.23	-0.01	-0.08	-0.23	-0.15	-0.2	0.49	-0.19	-0.04	0.2	-0.1	-0.19	-0.1	-0.08	-0.14
A_75_P02111508		16	125908	0.11	0.17	0.09	0.12	0.12	0.07	-0.12	-0.05	-0.02	0.05	-0.01		0.22	-0.12	0.38	-0.21	0.05	-0.08	0.22	0.1
A_75_P01685878		11	363883	-0.18	0.1	-0.54	0	0.28	-0.32	-0.34	-0.07	-0.16	-0.19	-0.21	-0.24	-0.01	-0.42	-0.16	-0.32	-0.28	-0.26	0.18	0.15
A_75_P01079799		2	577325	0.11	0.04	0.94	1.01	0.21	0.35	0.01	0.05	0.23	0.1	0.26	0.28	1.1	0.7	0.58	1.04	0.34	1.2	0.01	0
A_75_P02088475		15	982939	0.12	-0.03	0.13	0.1	0.08	0.06	0.16	0.33	0.21	0.24	0.07		0.08	0.26	0.63	0.13	0.38	0.03	-0.14	-0.08
A_75_P01412682		7	437006	-0.08	-0.31	-0.13	-0.1	-0.01	0.15	0.13	0.15	0.11	-0.07	0.2	0.18	0.17	0.31	0.12	0.22	-0.01	0.44	-0.1	-0.14
A_75_P01265458		4	1325218	-0.13	-0.24	-0.32	-0.37	-0.32	-0.24	-0.18	-0.17	-0.11	-0.21	-0.11	-0.04	-0.2	-0.12	-0.22	-0.18	-0.22	0.04	-0.06	0.05
A_75_P01827093		13	49502	-0.08	-0.07	-0.07	0.03	0.13	-0.14	-0.04	0.07	-0.12	0.05	0.03	0.14	0.17	-0.07	0.36	0.09	-0.17	-0.18	0.08	0
A_75_P01645356		10	699066	-0.02	-0.06	0.28	-0.1	-0.12	-0.15	0.01	-0.14	-0.11	-0.01	-0.15	0.19	-0.02	0.1	0.27	-0.08	-0.25	0.22	0.05	0.24
A_75_P01406561		7	375150	0.39	0.17	0.41	0.26	0.2	0.57	0.23	0.02	0.21	0.1	0.22		0.01	0.16	0.16	0.15	-0.17	-0.2	-0.06	0.04
A_75_P01251518		4	1184850	0.03	0.04	0.05	0.09	0.06	0.04	0.11	-0.02	0.07	0.15	0.09	0	0.02	-0.1	0.36	-0.15	-0.16	-0.48	0.11	-0.02
A_75_P01656407		11	65980	0.01	-0.07	0.05	-0.07	-0.24	0.06	-0.03	0.03	0.1	-0.07	-0.01		0.03	0.06	0.19	-0.06	-0.06	0.16	-0.09	-0.01
A_75_P01035275		2	128004	-0.23	-0.04	0.76	0.86	0	-0.39	-0.21	0.04	-0.06	0.06	-0.2	0.42	0.62	-0.01	0.58	0.53	-0.32	0.5	0.11	0.06
A_75_P01263338		4	1303580	0.11	0.09	-0.12	0.04	0.14	0.14	0.2	0.3	0.29	0.17	0.23	-0.19	0.06	-0.22	-0.44	-0.21	0.17	0.04	0.03	0.01
A_75_P01349124		6	64469	-0.17	-0.18	-0.24	-0.07	0	-0.34	-0.05	-0.1	0.04	-0.11	-0.23	0.21	-0.07	0.35	0.18	0.15	0.37	0.55	-0.07	-0.05
A_75_P01797351		12	826114	0.07	0.16	0.34	0.2	0.01	0.25	0.21	0.33	0.28	0.19	0.14	0.69	0.11	0	0.35	0.09	-0.02	-0.12	0.15	0.16
A_75_P01983472		14	706513	-0.42	0.39	-0.51	-0.44	-0.28	-0.83	-0.44	-0.14	-0.27	-0.45	-0.48		-0.4	-0.46	-0.33	-0.51	-0.15	-0.18	0.13	0.17
A_75_P01736193		12	206097	-0.06	0.1	-0.25	-0.2	-0.01	-0.31	-0.16	-0.05	-0.04	-0.21	-0.09	-0.2	-0.26	-0.15	-0.29	-0.35	-0.04	-0.03	-0.02	0.05
A_75_P02112395		16	135066	-0.21	-0.08	-0.3	-0.31	-0.07	-0.23	-0.27	-0.25	-0.29	-0.35	-0.23	-0.44	-0.27	-0.53	-0.39	-0.43	-0.46	-0.45	-0.28	-0.2
A_75_P02140902		16	423640	0.12	-0.06	-0.09	-0.03	0.06	-0.08	0.1	-0.02	0.04	-0.06	-0.08	0.01	-0.2	-0.04	-0.18	-0.11	-0.12	-0.13	-0.15	0
A_75_P01218730		4	853504	0.07	0.15	0.29	0.17	0.25	0.23	0.18	0.31	0.15	0.28	0.17	0.41	0.3	-0.02	1.03	0.25	0.01	0.24	0.27	0.16
A_75_P01417065		7	481342	-0.03	0.12	0.16	0.01	-0.15	0.02	0.03	0	0.09	-0.01	0.03	-0.11	-0.34	-0.21	-0.06	-0.22	0.12	0.05	0.01	-0.04
A_75_P01062583		2	403001	-0.05	-0.08	0.74	0.8	-0.04	-0.25	-0.1	0.02	0	-0.02	-0.04		0.62	0.23	0.31	0.58	0.17	0.72	-0.19	-0.07
A_75_P01864631		13	428825	0.18	0.08	0.36	0.07	-0.06	0.56	0.18	0.16	0.24	0.13	0.14	-0.07	0.19	0.31	0.16	0.12	0.27	0.34	0.39	0.36
A_75_P01663618		11	138775	0.16	0.02	0.04	-0.06	0.11	0.05	-0.15	-0.07	0.02	-0.06	0.06	0.03	0.14	-0.04	-0.08	-0.14	-0.18	-0.06	0.23	0.3
A_75_P01641494		10	660424	-0.06	0.12	0.08	0.09	0.05	-0.05	0.08	0.05	-0.05	0.09	-0.06	0.03	0.01	-0.25	0.2	-0.32	-0.07	-0.35	-0.04	-0.12
A_75_P01782232		12	674178	0.03	-0.02	0.13	-0.01	-0.05	0.01	0.13	0.05	0.06		0.21	-0.26	-0.06	0.16	0.04	0.01	0.11	0.09	-0.07	0.13
A_75_P01170542		4	366929	0.15	0.05	0.22	0.11	0.1	0.3	0.15	0.23	0.24	0.21	0.24	0.09	-0.08	-0.18	-0.08	-0.1	0.26	0.06	-0.17	-0.18
A_75_P02163312		16	648842	0.18	0.13	0.4	0.27	0.16	0.45	0.1	0.23	0.21		0.17	0.21	0.28	0.37	0.62	0.33	0.24	-0.26	0.24	0.24
A_75_P02075101		15	847341	0.07	0.04	0.13	0.03	0.12	0.44	0.1	0.19	0.1	0.1	0.27		0.23	0.11	0.84	0.25	-0.03	-0.17	0.04	0.07
A_75_P01064915		2	426535	-0.39	-0.04	0.47	0.62	-0.19	-0.46	-0.43	-0.07	-0.2	-0.21	-0.2	0.51	0.51	-0.08	0.45	0.38	-0.05	0.49	0.39	0.37
A_75_P01526782		8	500865	-0.11	-0.09	-0.29	-0.15	-0.06	-0.15	-0.06	-0.09	0.07	-0.14	-0.1	0.11	-0.06	0.06	-0.1	0.09	0.38	0.32	-0.06	-0.06
A_75_P01270997		4	1381525	0.12	0.01	0.23	-0.12	-0.08	0.05	0.11	-0.1	0.05	-0.01	-0.06	0.05	-0.02	0.24	0.35	0.06	-0.14	0.18	-0.05	-0.06
A_75_P01122083		3	193118	0.26	-0.02	0.22	0.16	0.22	0.29	-0.02	0.09	0.06	0.17	0.23	-0.41	0.06	-0.42		0.22	0.14	0.04	-0.46	-0.42
A_75_P01480458		8	31795	0.04	-0.05	0.04	0.04	0.07	0.08	-0.05	-0.15	-0.03		0.1	-0.62	-0.11	-0.11	-0.57	-0.01	0.11	-0.14	-0.17	-0.23
A_75_P01499045		8	212229	0.35	0.02	0.17	0.33	0.25	0.52	0.01	0.3	0.17	0.78	0.34	0.11	0.38	0.22	-0.01	0.33	0.36	-0.1	-0.02	-0.09
A_75_P01306944		5	213763	-0.25	-0.1	-0.47	-0.25	-0.14	-0.62	-0.21	-0.12	-0.39	-0.28	-0.25	-0.29	-0.26	-0.39	-0.27	-0.45	-0.2	-0.25	-0.06	-0.07
A_75_P01262742		4	1297496	0.26	0.03	0.23	0.15	0.15	0.22	-0.03	-0.14	-0.1	-0.08	0.14	0	-0.08	-0.03	-0.03	0.14	-0.09	0.07	0.15	0.16
A_75_P01206467		4	729923	0.03	0.02	-0.02	-0.1	0	-0.04	-0.13	-0.13	-0.17	-0.07	0.06	-0.04	-0.01	-0.09	-0.09	-0.2	-0.03	0.16	-0.32	-0.04
A_75_P01125616		3	229626	0.31	0.08	0.53	0.3	-0.02	0.67	0.51	0.23	0.34	0.22	0.32	-0.01	0.07	0.22	0.23	0.28	-0.06	0.13	-0.03	0.18
A_75_P01203877		4	703746	-0.04	0.02	0.08	0.07	-0.12	0.08	-0.17	0.05	-0.05		-0.05	-0.45	-0.1	0.17	0.23	-0.04	-0.03	-0.14	0.04	-0.13
A_75_P01713343		11	642036	0	-0.08	0.09	0.03	0	-0.18	0.14	0.09	0.07	0.02	0.03	0.2	0.03	0.1	0.18	0.07	0.06	0.39	-0.05	0.1
A_75_P01236074		4	1029307	0.02	0.02	0.28	0.12	0.02	0.06	0.16	0.08	0.12	0.22	0.17	0.42	0.14	0.26	1	0.18	-0.01	0.11	-0.01	-0.09
A_75_P02185513		16	872788	0.27	0.05	0.54	0.36	0.21	0.61	0.29	0.16	0.1	0.4	0.32	-0.14	0.48	0.49		0.46	0.24	0.05	0.07	0.06
A_75_P01534764		9	19615	-1.28	-1.43	-1.59	-1.59	-1.7	-1.89	-0.06	-0.18	-0.05	-0.02	-1.61	-0.36	-0.01	-0.1	-0.62	-0.02	-0.16	0.31	0.02	0.02
A_75_P02052625		15	620873	-0.08	0.08	-0.14	0.08	0.18	0.14	-0.14	0.07	-0.07	-0.04	0.09	-0.16	0.07	-0.25	-0.29	-0.16		-0.37	0.34	0.2
A_75_P01071051		2	488955	0.35	0.05	1.57	1.26	0.01	0.59	0.22	0.04	0.29	0.25	0.19	0.99	1.11	0.6	1.19	1.07	-0.19	0.86	0.15	0.12
A_75_P01834107		13	120416	-0.01	-0.03	0.15	-0.05	-0.05	0.22	0.06	0.13	0.09	0.18	0.01	0.05	-0.29	-0.44	-0.31	-0.24	-0.22	-0.32	0.38	0.32
A_75_P01173687		4	398578	0.1	0.08	-0.04	0.04	0.12	-0.03	0.01	0.13	0.14	0.07	0.05		-0.02	0.01	-0.38	0.01	0.23	0.23	0.05	-0.07
A_75_P01792519		12	777331	0.02	0.01	-0.21	-0.09	-0.18	-0.18	-0.15	0.06	-0.03	-0.21	-0.08	-0.23	-0.09	-0.08	-0.33	-0.25	0.01	0.21	0.17	0.24
A_75_P01527752		8	510675	-0.04	0.02	-0.11	-0.16	-0.13	-0.19	-0.09	-0.19	-0.05	-0.22	-0.25	-0.29	-0.44	-0.28	-0.3	-0.38	-0.17	-0.09	-0.29	-0.21
A_75_P01799404		12	846996	0.18	0.05	0.25	0.12	0.09	0.2	0.03	0.11	0.15	0.1	0.17	0.19	0.06	0.1	0.13	0.06	0.16	0.29	-0.08	0.01
A_75_P02041335		15	506703	0.11	0.25	0.14	0.24	0.22	0.36	0.33	-0.06	0.16	0.31	0.14	0.39	0.27	0.6	0.14	0.25	0.67	0.53	-0.29	-0.37
A_75_P01751286		12	359310	0.17	0.07	0.18	0.01	0.18	0.12	-0.02	-0.2	0	0.04	0.17	0.07	0.01	-0.12	-0.26	-0.01	-0.22	-0.27	-0.24	-0.34
A_75_P01728139		12	125300	-0.19	-0.08	-0.27	-0.12	-0.14	-0.51	-0.08	-0.19	-0.23	-0.22	-0.43	-0.96	-0.21	-0.32	-0.78	-0.21	-0.23	-0.21	-0.63	-0.65
A_75_P01421645		7	527630	0.16	0.07	0.18	0.21	0.23	0.21	0.05	0.13	0.14	0.1	0.02	-0.06	-0.02	-0.89	-0.03	-0.07	-0.17	0.01	0.14	0.03
A_75_P01905866		13	845186	0.06	-0.07	0.02	-0.12	-0.35	0.22	0.19	0.21	0.13	0.26	0.11		-0.31	-0.14	-0.21	-0.1	-0.09	-0.24	0.1	0.17
A_75_P01277374		4	1446309	0.03	0.07	0.04	-0.05	-0.04	-0.06	-0.11	0.07	0.13	0.04	-0.01		-0.14	-0.14	0.16	-0.17	0.09	0.14	-0.06	-0.13
A_75_P02148827		16	503669	-0.05	-0.03	0.04	-0.09	-0.28	-0.08	-0.05	-0.35	-0.02	-0.11	-0.17	0.02	-0.3	-0.02	0.12	-0.17	-0.23	-0.02	0.09	0.11
A_75_P01002757		1	27935	0.19	0	0.34	0.15	0.2	1.34	0.12	-0.04	0.17	-0.01	0.15		0.28	0.42	0.41	0.23	0.31	0.33	0.02	0.18
A_75_P02133344		16	347108	0.12	-0.09	-0.01	-0.04	0.17	0.16	0.08	-0.05	0.27	-0.03	0.2	0.09	0.02	0.18	-0.14	0.06	0.11	0.51	-0.16	-0.07
A_75_P01823493		13	12892	0.08	0.1	-0.09	0.22	0.41	-0.07	-0.15	0.1	0.04	-0.16	0.13		0.01	-0.48	-0.26	-0.19	-0.11	-0.32	-0.15	-0.19
A_75_P02047445		15	568320	0.32	0.02	0.39	0.06	0.07	0.43	0.33	-0.04	0.19	0.04	0.22	0.05	0.08	0.27	0.1	0.02	0.19	0.09	0.23	0.43
A_75_P01537015		9	42446	0.04	0	-0.05	0.96	0.07	-0.15	-0.13	-0.1	0.01	-0.08	0.01		0.67	0.47	0.55	0.53	0.4	0.72	-0.34	-0.28
A_75_P01277476		4	1447327	-0.72	-0.4	-1.01	-0.65	-0.45	-0.86	-0.48	-0.27	-0.2	-0.34	-0.94		-0.16	-0.45	-1	-0.43	-0.1	-0.2	0.12	0
A_75_P01789813		12	750166	0.21	0.08	0.02	-0.02	0.05	0.11	0.1	0.04	0.01	0.1	0.16	0.17	-0.03	0.03		0.04	0.34	0.26	-0.12	-0.09
A_75_P01684756		11	352360	0.1	-0.02	0.14	-0.02	-0.05	0.27	0.08	0.04	0.18	0.23	0.07	0.02	-0.2	-0.2	-0.14	-0.15	-0.19	-0.05	0.18	0.25
A_75_P02026970		15	361574	0.15	0.16	0.23	0.13	0.04	0.07	0.21	0.18	0.16	0.12	0.08		0.09	0.01	0.29	0	-0.13	-0.07	-0.04	0.02
A_75_P01749423		12	340273	-0.09	0.02	-0.05	0.04	0.04	0.04	-0.08	0.09	-0.12	-0.1	-0.09	-0.17	-0.14	-0.39	0.02	-0.24	-0.28	-0.63	0.45	0.33
A_75_P01488985		8	118388	-0.05	-0.03	-0.06	-0.08	-0.16	-0.16	0.03	0.1	-0.06	0.02	-0.12	-0.11		0.22		0.01	0.11	0.17	-0.19	0.08
A_75_P02065448		15	750186	0.07	0.05	-0.1	0.12	0.19	-0.05	-0.02	0.02	-0.04	-0.09	0.25	0.13	0.1	-0.04	-0.03	-0.18	0.07	-0.05	0.22	0.31
A_75_P02063307		15	728541	-0.01	0.04	-0.16	-0.04	-0.01	0	0.1	0.03	0.04	0.03	-0.03	-0.03	-0.03	0.21		0.19	0.02	0.38	-0.24	-0.2
A_75_P01793430		12	786599	-0.11	0.03	-0.14	-0.01	0.25	-0.04	-0.07	0.02	-0.19	0.06	0.06	0.11	-0.03	-0.2	-0.2	-0.12	-0.24	-0.52	-0.09	-0.33
A_75_P01390447		7	212202	-0.03	-0.05	0.04	-0.03	0.01	-0.11	0.05	-0.15	-0.12	0.14	-0.11	0.17	-0.03	-0.2	0.12	0.08	-0.14	-0.14	-0.05	-0.18
A_75_P01213376		4	799223	0.27	-0.01	0.44	0.31	0.19	0.49	0.36	0.21	0.22	0.22	0.51		0.26	0.48	0.39	0.33	0.01	0.28	-0.03	-0.05
A_75_P01307151		5	215927	0.17	0.21	0.25	0.31	0.17	0.29	0.27	0.28	0.2	0.35	0.29	0.33	-0.04	0.06	0.68	0.1	0.01	-0.16	0.09	0.13
A_75_P01428606		7	598467	0.12	0.13	0.17	0.24	0.29	0.31	-0.06	-0.01	0.21	0.05	0.12	0.11	0.2	-0.03	-0.05	0.07	0.33	0.41	-0.07	-0.28
A_75_P01283177		4	1505247	-0.23	-0.01	-0.09	-0.22	-0.03	-0.37	-0.31	-0.63	-0.45	-0.3	-0.27	0.02	-0.23	-0.74	-0.11	-0.23	-0.49	-0.55	-0.05	-0.18
A_75_P01075828		2	537420	0.2	0.02	1.18	1.1	-0.01	0.41	0.02	0	0.06	0.17	0.12	0.81	0.95	0.36		1.03	-0.05	0.37	-0.06	0.05
A_75_P01895824		13	743715	0.08	0.14	0.08	0.03	-0.11	0.31	-0.03	0.05	0.06	-0.06	0.09		-0.05	-0.14		-0.04	-0.33	0.04	0.27	0.13
A_75_P01878698		13	571269	0.16	0	0.31	0.03	-0.07	0.22	0.2	-0.32	0.1	0.03	0.19	-0.01	-0.07	0.13	0.11	-0.06	-0.04	0.14	0.29	0.48
A_75_P01141590		4	75152	0.18	0.13	0.32	0.22	0.22	0.4	0.11	0.03	-0.07	0.12	0.25	0.13	0.23	0.16	1.05	0.16	-0.06	-0.24	0.12	-0.08
A_75_P01219003		4	856254	-0.44	-0.18	-0.31	-0.28	-0.32	-0.43	0.04	-0.05	-0.07	0.12	-0.43	0.05	-0.01	0.11	0.61	0	-0.09	-0.13	0.09	-0.04
A_75_P01243908		4	1107630	-0.05	-0.17	-0.14	-0.26	-0.22	-0.15	-0.14	-0.17	-0.15	-0.19	-0.12	-0.2	-0.24	-0.05	-0.39	-0.24	-0.14	-0.3	0.01	-0.02
A_75_P01339298		5	541750	-0.12	-0.18	-0.47	-0.25	0.04	-0.46	-0.18	-0.07	-0.19	-0.29	-0.13	-0.32	-0.2	-0.02	-0.39	-0.16	0.23	-0.02	-0.13	-0.01
A_75_P01572040		9	397368	-0.06	0.11	-0.03	1.14	0.22	0.11	0.08	0.12	0.1	0.2	-0.13	1.03	1.03	0.9	0.87	1.06	1.21		-0.38	-0.55
A_75_P01884822		13	633107	-0.06	-0.07	-0.2	-0.06	-0.29	-0.25	-0.01	0.01	-0.18	-0.09	-0.26	-0.27	0.07	-0.03	-0.61	0.03	-0.15	0.19	-0.24	-0.17
A_75_P01549666		9	170755	0.09	0.06	-0.02	0.91	-0.1	0.04	0.08	0.11	0.12	-0.04	0.05	0.5	0.73	0.77	0.6	0.63	0.61	0.95	0.17	0.24
A_75_P01722246		12	66187	0.27	0.12	0.36	0.12	-0.19	0.49	0.25	0.09	0.27	0.45	0.22		0.12	0.22	0.1	0.12	0.41	0.08	0.22	0.34
A_75_P01225656		4	923605	0.28	0.05	0.33	0.22	0.12	0.6	0.4	0.3	0.51	0.21	0.4	0.37	0.28	0.67	0.3	0.36	0.42	0.73	0.32	0.26
A_75_P01844380		13	224203	-0.03	-0.1	0.35	0	-0.25	0.03	0.15	-0.06	0.03	0.07	-0.07	0.31	-0.04	0.25	0.43	-0.17	-0.14	0.29	0.03	0.09
A_75_P01541790		9	91358	0.26	0.07	0.24	1.23	0.05	0.67	0.25	0.26	0.32	0.26	0.34	1.16	1.14	1.04	1.06	1.21	1.2	1.23	0.25	0.32
A_75_P01988482		14	757261	-0.02	0.55	-0.01	-0.03	0.01	-0.08	0.03	-0.21	0.05	0.02	-0.07	-0.19	-0.11	-0.27	0.24	-0.43	-0.31	-0.33	0.03	-0.06
A_75_P02014764		15	238140	-0.25	-0.27	-0.45	-0.17	-0.17	-0.11	-0.18	-0.15	-0.33	-0.22	-0.21	0.18	-0.02	-0.17	-0.06	0.02	-0.06	-0.09	-0.05	-0.2
A_75_P02156903		16	584587	-0.02	-0.08	0	-0.05	-0.11	-0.09	-0.12	-0.09	-0.02	-0.05	0.01	-0.16	-0.14	-0.18	-0.21	-0.2	-0.21	0	-0.09	-0.09
A_75_P01264020		4	1310638	-0.09	-0.17	-0.08	-0.26	0.01	-0.31	-0.08	-0.16	-0.09	-0.06	-0.04	0.06	-0.06	0.17	0.14	-0.11	-0.11		0.11	0.13
A_75_P02116636		16	177721	0.2	-0.18	0.16	0.13	0.35	0.32	0.06	0	0.16	0.07	0.42	0.21	0.29	0.32	0.23	0.26	0.04	0.38	-0.03	0.07
A_75_P01388842		7	195952	0.24	-0.03	0.28	0.17	0.22	0.39	0.17	0.18	0.24	0.29	0.35	0.21	0.24	0.03	0.9	0.23	0.15	0.17	0.24	0.15
A_75_P01607410		10	315705	-0.12	-0.13	-0.32	-0.35	-0.32	-0.47	-0.18	-0.25	-0.14	-0.32	-0.2	-0.35	-0.3	-0.31	-0.3	-0.34	-0.28	-0.08	0.09	0.17
A_75_P02113438		16	145575	0.01	-0.07	0.12	-0.08	-0.15	-0.03	0.19	-0.02	0.16	0.17	-3.69	0.22	0.07	0.22	0.27	0.04	0.05	0.33	-0.04	0.05
A_75_P01802698		12	880394	-0.12	0.02	0.03	-0.12	-0.15	-0.02	-0.11	-0.04	-0.05		-0.06	-0.23	-0.19	0.05	-0.09	-0.1	0	-0.23	-0.17	-0.23
A_75_P02079198		15	889021	0.06	-0.05	0.1	0.06	0.2	-0.06	0.1	-0.19	0.05	0.06	0.01	-0.08	-0.06	-0.09	-0.27	-0.02	-0.01	-0.03	0.07	0.03
A_75_P01371697		7	23048	-0.03	0.11	0.04	-0.07	-0.13	-0.16	-0.04	0.07	0.03	-0.02	-0.09		-0.24	-0.51	-0.22	-0.31	-0.36	-0.54	0.43	0.49
A_75_P01439187		7	704974	0.1	0.05	0.25	0.07	0.06	0.35	0.03	0.15	0.15	0.05	0.24		0.32	0.34	0.46	0.38	0.18	0.36	-0.07	-0.12
A_75_P02114695		16	158211	-0.36	-0.2	-0.42	-0.51	-0.46	-0.55	-0.26	-0.24	-0.27	-0.3	-0.41	-0.22	-0.41	-0.07	-0.22	-0.36	0.01	-0.08	-0.43	-0.43
A_75_P01236937		4	1037878	-0.01	0.04	-0.17	0.09	0.26	-0.02	-0.02	0.13	-0.01	0.04	0.12	-0.08	0.26	0.06	0.03	0.07	-0.07	-0.27	-0.11	-0.17
A_75_P01292389		5	66518	0.08	0	0.24	0.1	-0.09	0.1	0.17	0	0.02	0.03	0.04	0.23	0.18	0.34	0.32	0.22	-0.04	0.23	-0.14	0.08
A_75_P01894823		13	733740	-0.06	-0.05	-0.18	0.03	0.22	0.01	-0.01	0.08	0.06	-0.03	0.12	1.04	0.07	-0.15	-0.09	0.2	0.24	0.06	-0.14	-0.25
A_75_P01830087		13	79995	-0.23	-0.29	-0.51	-0.47	-0.18	-0.51	-0.3	-0.27	-0.2	-0.38	-0.23	-0.43	-0.04	-0.11	-0.13	-0.29	0	0.19	-0.13	-0.06
A_75_P01232555		4	993632	-0.11	-0.03	-0.05	-0.02	0.05	-0.36	-0.24	-0.37	-0.18	-0.3	-0.01	0	-0.18	-0.34	-0.07	-0.24	-0.28		0.08	-0.01
A_75_P01313038		5	275455	0.28	0.07	0.24	0.14	0.05	0.16	0.15	0.2	0.24	0.09	0.08	0.04	0.07	-0.03	-0.18	0.01	-0.08	-0.02	0.15	0.27
A_75_P01405024		7	359656	-0.12	0.09	-0.11	-0.07	0	-0.24	-0.18	-0.08	-0.07	-0.04	0.02	-0.11	-0.05	0.03	0.67	-0.17	-0.03	-0.23	0.16	0.13
A_75_P01692654		11	432485	-0.04	0.01	-0.15	0.09	0.3	0.05	-0.1	-0.04	-0.16	-0.27	-0.03	-0.19	-0.15	-0.18	-0.74	0.11	0.06	-0.17	-0.12	-0.2
A_75_P01778578		12	637553	-0.07	0.02	0.01	-0.08	-0.13	-0.17	-0.04	-0.13	-0.13	-0.09	-0.15	-0.07	-0.1	0.13	-0.01	-0.13	-0.05	0.11	-0.21	0.06
A_75_P01318651		5	332184	-0.05	0.09	0.03	0.02	-0.05	-0.1	-0.15	-0.07	-0.06		-0.13	-0.01	-0.18	-0.08	0.07	-0.28	-0.27	-0.16	0.03	-0.08
A_75_P01539074		9	63758	0.04	-0.03	0.19	1.04	-0.11	0.2	0.27	0.23	0.36	0.46	-0.01	0.57	1.01	0.05	1.28	0.74	0.36	0.72	0.39	0.13
A_75_P01460582		7	921446	0.06	0.02	0.11	0.04	-0.01	0.24	0.09	0.25	0.17	0.1	0.06	0.16	0.18	-0.09	0.42	0.15	-0.07	-0.43	0.13	0.12
A_75_P01321902		5	365389	0.09	0.06	0.36	0.12	0.12	0.43	0.18	-0.12	0.13	0.1	0.11	0.39	0.4	0.22	1.01	0.45	0.17	0.07	0.16	0.17
A_75_P01161746		4	278115	-0.25	0.07	-0.01	0.04	-0.09	-0.24	-0.15	-0.29	-0.22	0.02	-0.17	0.03	-0.04	-0.14	0.61	-0.24	-0.01	-0.08	-0.13	-0.22
A_75_P01803022		12	883618	0.33	0.27	0.55	0.27	-0.03	0.52	0.43	0.3	0.52	0.39	0.27	0.08	0.39	0.41		0.32	0.21	0.55	-0.12	-0.15
A_75_P01014006		1	143256	0.21	-0.15	-0.08	0.12	0.18	1.31	0.27	0.19	0.38	0.08	0.37	0.18	0.3	0.38	0.23	0.33	0.53	0.83	-0.08	-0.07
A_75_P01609369		10	335562	0.19	-0.01	0.07	0.16	0.29	0.39	0.16	0.27	0.37	0.33	0.42	0.34	0.48	0.35	0.18	0.62	0.06	0.38	0.4	0.36
A_75_P01352144		6	94776	0.07	0.06	0.17	0.12	0.18	0.27	-0.01	0.05	-0.07	0.04	0.17	0.24	0.12	-0.06	0.52	-0.01	0.01	-0.47	0.12	0.12
A_75_P02159664		16	612367	-0.41	-0.33	-0.57	-0.53	-0.38	-0.68	-0.07	-0.07	-0.04	-0.13	-0.46	-0.01	-0.26	-0.1	-0.23	-0.29	-0.06	0.12	0.29	0.26
A_75_P01562808		9	303442	-0.17	-0.06	-0.1	0.87	-0.04	-0.33	-0.06	-0.06	-0.07	-0.01	-0.13	0.92	0.66	0.71	0.91	0.59	0.56	0.89	-0.26	-0.1
A_75_P01051644		2	292690	-0.03	-0.18	0.72	0.9	0.05	-0.12	-0.03	0.1	0.03	0.06	0.02	0.15	0.73	0.41	0.59	0.86	0.31	1.01	-0.19	-0.06
A_75_P01208708		4	752308	0.26	0.1	0.36	0.31	0.38	0.52	0.1	0.29	0.13	0.29	0.39	0.33	0.17	0.02	0.08	0.21	0.37	-0.07	-0.08	-0.18
A_75_P01294186		5	85012	0.17	0.12	-0.06	0.12	0.14	0.13	-0.05	-0.12	-0.03	-0.12	0.16	-0.28	-0.19	-0.42	-0.54	-0.07	-0.15	-0.28	-0.06	-0.11
A_75_P01449225		7	806413	0.34	0.21	0.63	0.4	0.26	0.86	0.52	0.32	0.41	0.83	0.3	0.1	0.52	0.36	0.66	0.42	0.32	0.54	0.07	-0.04
A_75_P01548544		9	159513	0.04	0.14	0.02	1.22	0.14	0.01	-0.04	0.12	0.1		0.04		0.91	0.34	0.43	0.65	0.65	0.55	0.12	0.12
A_75_P01437532		7	688358	-0.15	0.06	-0.15	-0.04	-0.07	-0.1	0.18	-0.05	-0.18	-0.1	-0.08	-0.24	-0.06		-0.2	-0.24	-0.24	-0.12	0.09	0.04
A_75_P01158852		4	249311	-0.05	0.02	-0.09	0.06	0.16	-0.08	-0.04	0.03	0.02	-0.02	0.1		0.04	0.03	0.08	0.01	-0.01	-0.08	-0.04	-0.15
A_75_P01351006		6	83292	-0.16	-0.36	-0.19	-0.39	-0.46	-0.32	0.08	0.09	0.08	-0.03	-0.25	0.15	0.26	0.51	0.46	0.3	0.3	0.54	0.23	0.39
A_75_P01401241		7	321373	-0.05	-0.13	-0.15	-0.07	0.05	-0.09	-0.1	0.03	-0.01	-0.2	-0.06	-0.02	-0.06	0.19	0.02	-0.16	0.04	0.15	-0.32	-0.07
A_75_P02120100		16	212660	-0.04	0.01	-0.31	-0.27	-0.11	-0.43	-0.23	-0.09	-0.11	-0.28	-0.2	-0.32	-0.38	-0.39	-0.37	-0.46	-0.21	-0.12	0.09	-0.03
A_75_P01511573		8	347257	0.15	0.04	0.09	0.06	0.2	0.3	0.01	0.07	0.09	-0.07	0.29		0.07	0.03	-0.01	0.17	-0.12	0.25	0.31	0.3
A_75_P01171895		4	380522	0	-0.02	0.17	0.11	-0.12	0.16	0.2	0.01	-0.05	0.18	0.01	0.35	0.08	0.01	0.48	0.12	0.09	-0.11	-0.03	-0.03
A_75_P02165559		16	671698	0.32	0.01	0.23	0.18	0.23	0.46	0.18	0.19	0.28	0.1	0.21	0.19	0.18	0.23	0.18	0.18	0.17	0.2	0.21	0.29
A_75_P01475275		7	1069752	0.06	0.03	0.18	0.17	0.17	0.13	0.2	0.21	0.24	0.06	0.25	0.29	0.14	0.16	0.06	0.07	0.27	0.06	0.15	0.07
A_75_P01768041		12	451373	-0.05	0.01	-0.06	-0.07	-0.02	-0.06	-0.1	-0.14	-0.17	-0.01	-0.07		-0.23	-0.27	-0.09	-0.27	-0.23	-0.3	-0.02	0.07
A_75_P01100792		2	790472	-0.03	0.02	0.99	0.94	-0.23	-0.13	-0.02	0.07	0.13	0.13	-0.09	-0.16	0.67	0.33	0.71	0.66	-0.23	0.57	0.05	0.03
A_75_P02161179		16	627372	0.11	0.02	-0.07	-0.02	-0.09	0.17	-0.1	-0.06	-0.01	-0.1	0.23		-0.12	-0.23	-0.1	-0.2	-0.14	-0.07	-0.12	0.04
A_75_P01654367		11	45136	-0.1	0	-0.32	-0.04	0.21	-0.07	-0.1	0.1	0.09	-0.1	-0.09	-0.08	0.21	-0.06	-0.28	0.09	0.38	0.16	-0.13	-0.19
A_75_P02032414		15	416531	0.06	-0.11	-0.16	-0.08	0.02	-0.04	-0.14	-0.34	-0.03	-0.17	0.07	-0.18	0.02	-0.12	-0.29	0.03	-0.14	0.12	-0.16	-0.2
A_75_P01766368		12	451373	0.12	0.06	0.05	0.2	0.12	0.3	0.17	0.29	0.27	0.27	0.18	0.12	0.02	-0.03	-0.22	0.12	0.26	0.03	0.16	-0.04
A_75_P01170467		4	366155	0.07	0.07	0.1	0.02	0.01	-0.04	0.01	-0.04	-0.04	-0.07	-0.09	0.08	-0.24	0.02	0.37	-0.15	-0.07	-0.25	-0.13	-0.03
A_75_P01849635		13	277391	-0.1	-0.11	0.09	0.03	-0.01	0.07	0.12	0.01	-0.09	0.11	-0.01	0.19	0.07	0.21	0.74	0.11	-0.07	-0.07	0	-0.11
A_75_P01909068		13	877697	-0.05	0.01	0.24	-0.01	-0.13	-0.07	0.02	0.05	-0.09	0.13	-0.09	0.17	-0.07	0.19	0.08	-0.08	-0.17	-0.01	-0.14	-0.02
A_75_P01458672		7	901806	0.01	0.1	0.13	0.1	0.07	0.2	0.14	0.18	0.1	0.14	0.08	0.22	0.18	0.19	0.25	0.26	0.39	0.29	-0.1	-0.19
A_75_P01089303		2	674053	-0.06	-0.06	0.67	0.82	-0.08	-0.24	0.01	0.07	0.06	0.05	-0.12	0.6	0.74	0.23	0.53	0.65	0.08	0.81	0.22	0.25
A_75_P01881300		13	597363	0.02	0.09	0.01	0.05	0.01	0.38	0.14	0.18	0.32	0.2	0.21	0.11	0.14	-0.04	-0.09	0.1	0.27	0.32	0.25	0.17
A_75_P02000096		15	90374	-0.11	-0.07	-0.27	-0.27	-0.09	-0.28	-0.21	-0.21	-0.24	-0.22	-0.11	0.06	0.13	-0.11	-0.11	-0.1	-0.12	-0.18	0.26	0.29
A_75_P02123689		16	249071	0.08	-0.06	0.14	0	-0.04	0.05	-0.02	-0.35	-0.15	-0.17	-0.06	0.14	-0.25	-0.28	-0.05	0.21	-0.41	-0.38	-0.23	-0.05
A_75_P01374055		7	46568	0.11	-0.11	0.17	0.05	0.09	0.2	0.12	0.02	0.17	0.17	0.17		0.22	0.25	0.29	0.13	0.17	0.2	0.12	-0.08
LAMBDAPCR4-13		4	159284	-1.15								-2.98	-2.59			1.33					0.49	-0.07	-0.03
A_75_P01405177		7	361212	-0.4	-0.21	-0.51	-0.4	-0.3	-0.74	-0.44	-0.46	-0.58	-0.36	-0.49	0.06	-0.27	-0.3	-0.2	-0.47	-0.65	-0.54	-0.01	-0.04
A_75_P01968845		14	557703	-0.3	0.36	-0.24	-0.15	-0.13	-0.33	-0.32	-0.01	-0.17	-0.26	-0.29	-0.32	-0.04	-0.3	0.11	0.13	-0.03	-0.03	-0.29	-0.49
A_75_P01304888		5	192879	-0.02	0.01	-0.15	-0.11	-0.02	-0.2	-0.01	-0.11	-0.23	-0.11	-0.08	-0.2	-0.27	-0.37	-0.33	-0.51	-0.44	-0.48	0.19	0.06
A_75_P01712770		11	636261	-0.48	-0.49	-0.62	-0.54	-0.68	-0.78	-0.15	-0.06	0.07	-0.2	-0.54	-0.38	-0.35	-0.21	-0.23	0.15	-0.12		0.16	0.21
A_75_P01772164		12	572705	0.13	0	0.16	0.08	-0.05	0.33	0.15	-0.18	0.15	0.16	0.13	0	-0.16	-0.05	0.8	-0.03	-0.14	-0.1	0.3	0.2
A_75_P01038732		2	162803	0.04	-0.21	0.7	0.94	-0.07	0	0.04	-0.05	-0.04	0.04	0.04	0.95	1	0.61	0.87	1.09	0.12	1.19	-0.3	-0.33
A_75_P01482448		8	52234	-0.87	-0.63	-0.79	-0.73	-0.94	-0.85	-0.21	-0.15	-0.66	-0.17	-0.94	0	-0.1	-0.15	-0.8	-0.03	-0.36	-0.58	0.04	-0.18
A_75_P01647927		10	725462	0.14	0.09	-0.1	0.1	0.22	-0.03	-0.07	0.05	-0.17	-0.08	0.18	0.21	-0.18	-0.22	-0.23	-0.11	0.08	-0.31	0.18	0.21
A_75_P02026835		15	360288	-0.15	0.07	-0.15	0	-0.06	0.12	0.02	-0.27	-0.07	-0.06	-0.16	0.01	-0.1	-0.14	-0.1	-0.5	0.04	-0.14	-0.18	-0.27
A_75_P01798009		12	832911	-0.45	-0.22	-0.67	-0.39	-0.36	-0.82	-0.28	-0.11	-0.13	-0.3	-0.59	-0.33	-0.37	-0.24	-0.37	-0.28	0.13	0.09	0.01	0
A_75_P01513382		8	365513	-0.05	0	-0.07	0	-0.04	0.1	0.03	-0.07	0.17	0.14	0.04	0.13	0.25	0.05	0.21	0.37	-0.04	-0.06	0.11	0.05
A_75_P01720466		12	48161	-0.14	0.11	0.07	0.12	0.12	-0.08	-0.11	0	-0.1	-0.08	-0.01	0.14	-0.28	-0.45	-0.11	-0.44	-0.14	-0.77	-0.07	-0.13
A_75_P01893514		13	720689	0.24	0.1	0.39	0.13	0.18	0.52	0.36	0.13	0.37	0.33	0.36		0.23	0.21	0.6	0.24	-0.04	0.24	0.19	0.21
A_75_P01318382		5	329514	-0.05	-0.06	-0.07	-0.06	0.05	-0.08	-0.07	-0.41	-0.11	-0.05	-0.06	-0.16	-0.27	-0.33	-0.38	-0.14	-0.34	-0.4	0.18	0.06
A_75_P01732600		12	170138	-0.03	-0.09	-0.28	-0.12	0.05	-0.4	-0.26	-0.03	-0.04	-0.2	-0.08	-0.14	-0.18	-0.11	-0.37	-0.21	0.08	0.19	-0.33	-0.16
A_75_P01104648		3	16495	0.15	0.01	0.3	0.03	-0.04	0.43	0.14	-0.1	0.08	-0.1	0.11	-0.08	-0.01	-0.26	-0.15	-0.01	-0.3	-0.19	0.25	0.26
A_75_P01615000		10	392057	0.15	-0.02	0.14	0.1	0.14	0.32	-0.03	-0.24	0	0	0.13	-0.12	-0.17	-0.21	0.12	-0.2	-0.48	-0.31	-0.09	0.05
A_75_P01076975		2	548878	-0.15	-0.22	0.75	0.69	-0.33	-0.33	-0.23	-0.39	-0.34	-0.2	-0.24	0.44	0.65	0.13	0.33	0.48	-0.38	0.63	0.12	0.29
A_75_P01167177		4	332888	0.09	0.01	0.07	0.17	0.21	0.13	0.17	0.18	0.22	0.24	0.1	0.33	0.29	0.23	0.22	0.18	0.23	0.32	0.23	0.12
A_75_P01123722		3	209945	0.28	0.14	0.34	0.25	0	0.55	0.27	0.21	0.22	0.13	0.2	-0.38	0.05	-0.13		-0.15	-0.35	-0.4	0.45	0.36
A_75_P01582096		10	59993	-0.2	-0.1	-0.16	-0.4	-0.27	-0.52	-0.29	-0.25	-0.22	-0.2	-0.2		-0.38	-0.2	-0.26	-0.39	-0.26	-0.1	-0.35	-0.19
A_75_P01166222		4	323250	0.06	0.08	0.07	0.05	0.22	0.08	-0.16	-0.17	-0.08	-0.04	0.07	-0.28	-0.04	-0.35	-0.13	-0.22	-0.14	-0.45	-0.14	-0.19
A_75_P01565852		9	334273	0.1	0.07	0.27	1.01	-0.31	0.18	0.2	0.11	-0.04	0.27	-0.08	0.9	0.94	0.88	1.06	0.95	0.38	0.81	0.07	0.03
A_75_P01138023		4	38857	0.21	-0.1	0.37	0.05	0.17	0.69	0.35	0.08	0.26	0.16	0.47		0.17	0.18	0	0.15	0.17	0.1	0.02	-0.01
A_75_P02128385		16	296622	-0.17	-0.09	-0.27	-0.25	-0.27	-0.22	0.01	0.15	0.07	-0.13	-0.13	-0.26	-0.28	-0.2	-0.28	-0.23	0.08	0.05	0.32	0.22
A_75_P01210503		4	770402	0.12	-0.03	0.07	-0.03	-0.03	0.14	-0.06	-0.16	0.05	0.02	0.11	-0.22	-0.08	-0.19	-0.07	-0.22	-0.06	0.11	-0.12	-0.07
A_75_P01137189		4	30518	-0.05	-0.04	0.13	0.04	-0.01	0	-0.01	-0.08	-0.07	0.1	0.08	0.1	0.12	-0.05	0.1	0.08	-0.1	-0.17	-0.15	-0.31
A_75_P01429986		7	612569	-0.04	0.04	-0.16	-0.13	-0.16	-0.27	-0.26	-0.13	-0.12	-0.21	-0.07	-0.49	-0.29	-0.49	-0.4	-0.36	-0.27	-0.2	-0.01	0.12
A_75_P01491096		8	139759	0.07	-0.05	-0.14	0.04	0.2	0.04	-0.11	0.1	0.1	-0.01	0.26		0.22	0.03	0.6	0.21	0.18	0.03	0.47	0.38
A_75_P01765452		12	451373	-0.15	-0.03	-0.17	-0.18	0.01	-0.1	-0.12	0.14	0.18	-0.1	-0.06	0.12	0.09	0.04	0.07	-0.06	0.2	0.28	0.19	0.24
A_75_P01692309		11	428937	0.05	-0.07	-0.29	-0.1	0.06	-0.24	0.01	0.03	0.03	-0.04	-0.06	-0.34	-0.02	0.14	-0.06	0.02	0.13	0.23	-0.12	0.3
A_75_P01664230		11	145059	-0.22	0.06	-0.07	-0.06	-0.22	-0.3	-0.06	0	-0.12	-0.13	-0.26	-0.38	-0.13	-0.24	-0.24	-0.32	-0.37	-0.39	0.11	0.09
A_75_P02150985		16	525262	-0.01	-0.06	-0.18	-0.1	-0.05	-0.35	-0.12	-0.36	-0.22	-0.17	-0.28	-0.47	-0.27	-0.23	-0.27	-0.37		-0.42	-0.22	-0.11
A_75_P01561083		9	286262	0.01	-0.13	-0.14	0.97	0.08	-0.03	-0.08	-0.01	-0.17	-0.04	-0.02	-0.08	0.97	0.59	0.47	0.88	0.55	0.23	0.13	-0.22
A_75_P01553798		9	212592	0.25	-0.09	0.12	1.06	0.03	0.3	0.41	0.15	0.4	0.18	0.22	0.94	1.13	0.91	1.21	0.78	0.67	1.28	0.05	0.2
A_75_P01863653		13	419005	-0.02	-0.12	-0.35	-0.16	-0.07	-0.4	-0.17	-0.21	-0.05	-0.15	-0.16	-0.21	-0.16	-0.09	-0.4	-0.17	-0.07	-0.11	-0.34	-0.27
A_75_P01863148		13	413933	-0.07	0.17	-0.22	0.01	0.06	-0.04	-0.07	0	-0.08	-0.05	-0.05	-0.1	-0.11	-0.4	-0.19	-0.26	-0.14	-0.44	0.07	0.06
A_75_P01912956		13	917329	3.45	4.38	4.04	3.67	3.77	2.95	-0.07	-0.41	-0.23	0	2.96	-0.14	-0.28	-0.04	-0.08	-0.32	-0.18	-0.13
A_75_P01656526		11	67221	-0.05	-0.06	-0.13	-0.19	-0.23	-0.46	-0.13	0.13	0.05	-0.18	-0.25	-0.3	-0.13	-0.05	-0.23	0.14	0.11	0.21	0.12	0.16
A_75_P02012657		15	216652	0.17	0.2	0.3	0.11	-0.12	-0.01	0.19	0.18	0.12	0.07	-0.02	0.02	-0.01	0.07	0	-0.07	-0.01	0	0.15	0.22
A_75_P01249386		4	1163102	0.21	0.23	0	0.15	0.25	0.27	0.1	0.16	0.08	0.07	0.1	-0.46	-0.08	0.04	-0.27	-0.04	0.18	0.09	-0.05	-0.12
A_75_P01629739		10	540746	-0.08	-0.07	-0.19	0.04	-0.06	-0.07	0.18	0.1	-0.01	0.22	-0.16	-0.07	0.09	0.03	0.29	0.3	-0.13	0.27	0.21	0.16
A_75_P01328235		5	429375	-0.12	0.07	-0.19	-0.02	0.12	-0.21	-0.09	0.11	-0.03	-0.02	-0.08	-0.76	-0.1	-0.09	-0.06	-0.09	0.08	-0.06	0.07	0.01
A_75_P01610604		10	347932	0.05	-0.05	0.07	-0.08	-0.18	0.05	-0.05	-0.32	-0.03	-0.06	0.29	-0.02	-0.27	-0.13	-0.13	-0.18	-0.25	-0.13	-0.26	-0.22
A_75_P01388525		7	192721	0.21	0.06	0.34	0.12	-0.01	0.56	0.26	0.24	0.24	0.38	0.27	0.37	0.31	0	0.96	0.22	0.13	-0.2	0.4	0.28
A_75_P01906463		13	851250	-0.16	-0.13	-0.41	-0.22	0.03	-0.43	-0.3	-0.12	-0.36	-0.29	-0.29	-0.16	-0.15	0.04	-0.16	-0.16	0.02	0.07	-0.2	-0.09
A_75_P01634897		10	593229	0.23	0.04	0.24	0.15	0	0.54	0.33	0.02	0.09	0.35	0.26	-0.05	0.06	-0.03	0.34	0.18	-0.08	-0.26	0.12	0.15
A_75_P01142697		4	86239	-0.06	0.04	-0.22	-0.01	-0.05	-0.12	-0.08	-0.1	-0.08	-0.04	0.02		0.01	0.11	0.02	0.02	0.07	-0.24	0.26	0.19
A_75_P01575316		9	430885	0.04	0.08	0.03	1.04	0.01	-0.24	0.04	0.15	0.03	0.05	-0.07	0.19	0.85	0.49	0.63	0.57	0.54	0.4	-0.04	0.03
A_75_P01041786		2	193426	0.07	0.01	1.04	1.09	0.01	0.11	-0.03	-0.12	-0.05	0.04	-0.12	-0.22	0.76	0.25	0.18	0.63	-0.1	0.48	0.12	0.18
A_75_P01737686		12	221166	-0.15	-0.14	-0.12	-0.13	-0.22	-0.21	0.2	-0.13	-0.04	0.09	-0.29	0.05	0.02	0.26	0.16	0.15	-0.09	0.09	0	0.1
A_75_P02178359		16	801075	-0.04	-0.07	0.02	-0.12	-0.23	-0.02	0.14	0.07	0.16	0.03	-0.06		0.06	0.15	0.22	0.06	0.1	0.14	0.28	0.38
A_75_P01819312		12	1047956	-0.06	-0.03	-0.18	-0.19	-0.23	-0.26	-0.06	-0.12	-0.04	-0.04	-0.39	0.34	-0.75	-0.04	-0.13	-0.21	-0.57	-0.15	0.13	0.21
A_75_P02140668		16	421251	0.28	0.13	0.54	0.26	0	0.37	0.29	0.13	0.21	0.23	0.21	0.43	0.28	0.29	0.77	0.27	0.13	0.18	-0.17	-0.2
A_75_P01721685		12	60670	0.15	0	0.34	0.14	0	0.72	0.2	0.05	0.36	0.24	0.31	0.33	0.5	0.33	0.44	0.13	0.62	0.68	0.24	0.19
A_75_P01536484		9	37023	0.37	0.04	0.1	1.18	0.03	0.43	0.35	0.22	0.42	0.11	0.33	0.53	1.02	0.99	0.81	0.95	0.91	1.42	0.12	0.16
A_75_P02020500		15	296159	-0.1	0.01	0	-0.1	-0.07	-0.25	-0.24	-0.25	-0.31	-0.08	-0.11	-0.49	-0.03	-0.12	0.57	-0.1	0.02	-0.2	0.06	0.13
A_75_P01777375		12	625313	-0.07	0.09	0.12	0.11	-0.04	0.06	0.3	0.13	0.17	0.09	0.14	0.19	0.15	0.34	0.28	0.2	0.38	0.47	0	0.05
A_75_P01359127		6	165735	-0.03	-0.1	0.04	-0.03	0.07	-0.13	-0.12	-0.35	-0.31	-0.1	-0.11		-0.02	0.04	-0.25	-0.07	-0.18	-0.37	-0.28	-0.21
A_75_P01141179		4	70988	0.11	-0.07	0.07	-0.11	-0.05	0.3	0.05	-0.15	0.13	-0.08	0.28	0.03	-0.03	0.21	0.01	0.04	-0.21	0.11	0.02	0.08
A_75_P01916423		14	28475	-0.03	0.41	-0.18	0.05	0.25	-0.07	-0.05	0.1	0.05	-0.01	0.09	-0.18	0.26	-0.39	-0.41	0.1	-0.01	-0.04	-0.19	-0.38
A_75_P02060843		15	703736	0.07	-0.25	0.16	0.01	0	0.2	0.39	0.02	0.03	0.16	0.1	-0.06	0.34	0.64	0.28	0.38	0.04	0.37	-0.26	-0.04
A_75_P02147950		16	494859	0.04	-0.03	0.08	-0.03	-0.15	0.09	0.08	0.04	0.12	0.05	-0.06	0.75	-0.08	-0.13	0.15	0.01	-0.45	-0.13	0.3	0.42
A_75_P02047528		15	569161	0.01	-0.1	0.04	0.02	0.06	-0.01	0.03	0.15	0.04	0.1	-0.04	0.5	0.05	0.14	0.86	0.06	0.03	0.14	-0.12	-0.11
A_75_P01951133		14	379112	-0.14	0.31	-0.44	-0.19	-0.12	-0.54	-0.37	-0.33	-0.38	-0.38	-0.41	-0.5	-0.33	-0.17	-0.48	-0.33	0.08	0	-0.48	-0.45
A_75_P01475739		7	1074478	0	-0.09	-0.06	-0.18	-0.2	-0.05	-0.19	-0.36	-0.27	-0.27	-0.14	-0.34	-0.25	-0.23	-0.33	-0.24	-0.5	-0.41	0.08	0.29
A_75_P01679086		11	294831	0.14	0.05	0.14	0.16	0.08	0.6	0.11	0.1	-0.02		0.2	0.07	-0.01	-0.08	-0.09	0.1	0.18	-0.42	0.26	0.12
A_75_P01497808		8	208171	0.04	0.07	0.07	0.1	0.12	0.06	-0.12	0.1	0.01		0.09	-0.36	0.16	0.52	0.29	0.06	-0.07	-0.2	-0.05	-0.06
A_75_P01145739		4	117095	-0.84	-0.92	-1.21	-1.13	-0.62	-0.9	-0.3	0	-0.13	-0.18	-0.66	-0.31	0.21	0.19	0.5	0.19	0.2	-0.05	0.24	0.19
A_75_P01244269		4	1111239	0	-0.09	0.14	0.03	0.13	0.04	0.13	-0.11	-0.05	0.07	0.18	0.14	0.16	0.14	0.34	0.14	-0.13	-0.08	-0.12	-0.08
A_75_P01355689		6	131180	0.08	-0.08	0.01	-0.12	-0.32	0.39	0.41	0.15	0.33	0.11	0.21	2.71	0.19	0.25	0.14	0.38	-0.04	0.51	-0.05	0.19
A_75_P01866984		13	452693	-0.01	0.18	0.12	0.05	-0.05	0.05	0.03	0.03	0.06	0.05	0	0.15	-0.05	-0.05	0	-0.06	0.21	0.01	0.07	-0.04
A_75_P01985004		14	722092	0.19	0.51	0.18	0.05	0.04	0.17	0.14	0.06	0	0.03	0.17	0.19	-0.08	0.28	0.09	0.29	0.2	0.31	-0.19	0
A_75_P02146573		16	480944	-0.1	-0.11	-0.22	-0.15	-0.1	-0.25	-0.11	-0.14	-0.26	-0.09	-0.2	-0.17	-0.14	-0.16	-0.31	-0.28	-0.46	-0.17	-0.08	-0.04
A_75_P01011965		1	122237	-0.02	0.04	-0.16	0.04	0.26	0.84	-0.07	0.15	-0.06	-0.07	-0.09	-0.17	-0.04	-0.33	-0.35	-0.05	-0.04	-0.32	0.32	0.15
A_75_P01435170		7	664839	0.08	0.09	0.23	0.28	0.18	0.22	0.03	0.08	0.05	0.2	0.12	-0.06	0.34	0.18	0.84	0.41	0.18	0.1	-0.13	-0.26
A_75_P01307497		5	219481	-0.08	-0.06	-0.02	-0.16	-0.09	0	0.12	0.01	0.03	0.15	-0.03	0.1	-0.11	-0.11	-0.1	-0.17	-0.29	-0.36	0.25	0.22
A_75_P02052546		15	620034	0.18	0.04	0.21	0.02	-0.2	0.23	0.08	0.09	0.13	-0.04	0.08	-0.52	-0.26	-0.21	-0.34	-0.35	-0.11	-0.14	0.39	0.39
A_75_P01257949		4	1249388	0.24	0.22	0.4	0.27	0.1	0.31	0.28	0.23	0.49	0.15	0.26	0.17	0.22	0.06	0.17	-0.04	0.23	0.35	0.02	0.1
A_75_P01646778		10	713770	-0.12	0.01	-0.52	-0.32	-0.13	-0.47	-0.2	0.04	-0.09	-0.3	-0.12	-0.23	-0.38	-0.25	-0.42	-0.33	0.01	-0.01	-0.07	0.01
RDNAPROBE-55		4	159284	-0.68	-0.11	-0.16	-0.26	0.07	-0.63	0.33	-0.05	-0.14	0.25	-0.78	-1.53	-0.04	-0.23	-0.2	-0.21	-0.4	-0.38	0.69	0.63
A_75_P01183420		4	496872	0	0.13	0.06	0.09	0.15	0.12	0.13	0.27	-0.03	0.16	0.05	0.48	0.16	0.03	0.46	0.31	0.2	-0.33	0.11	0.08
A_75_P01544878		9	122395	0.07	0.13	0.14	1.15	0.13	0.16	0.2	0.19	0.16	-0.05	0.15	1.28	0.84	0.89	1	0.93	0.85	0.94	0.16	0.25
A_75_P01261672		4	1286743	-0.07	-0.17	-0.39	-0.07	0.22	-0.02	-0.12	0.15	0.08	-0.1	0.07	0.23	0.32	0.06	0.14	-0.13	0.41	0.28	0.29	0.22
A_75_P01013705		1	140134	-0.28	-0.07	-0.44	-0.19	-0.25	0.18	-0.35	-0.28	-0.33	-0.23	-0.29	-0.2	-0.14	-0.3	-1.01	-0.28	-0.13	-0.11	-0.14	-0.16
A_75_P01328323		5	430230	-0.3	-0.35	-0.52	-0.45	-0.26	-0.51	-0.09	-0.18	-0.01	-0.12	-0.28	0.01	0.16	0.04	-0.1	0.02	0	0.08	-0.07	0
A_75_P01291828		5	60885	-0.23	-0.38	-0.28	-0.41	-0.61	-0.29	-0.16	-0.14	-0.02	-0.18	-0.28	-0.03	0	0.06	0.1	0	-0.01	0.29	0.06	0.16
A_75_P01267171		4	1342873	0.11	0.18	-0.16	0.03	0.13	-0.07	-0.04	-0.04	-0.1	-0.02	-0.16	-0.09	-0.13	-0.28	-0.19	-0.28	0.03	0.01	0.18	0.13
A_75_P01100461		2	787168	-0.04	0.1	1.04	1.09	0.03	-0.14	0.17	0.19	0.13	0.39	-0.02	0.39	0.96	0.48	1.03	0.88	0.04	0.66	-0.1	-0.25
A_75_P01727857		12	122412	0.11	-0.01	0.05	0.04	0.11	0.13	0.1	0.16	0.02	0.17	0.16		-0.05	0.18	0.03	0.17	-0.11	-0.27	0.16	0.13
A_75_P01962106		14	489650	0.03	0.47	-0.03	-0.17	-0.23	-0.03	-0.28	-0.22	-0.12	-0.34	-0.09	-0.26	-0.2	-0.31	-0.38	-0.37	-0.16	-0.18	0.22	0.18
A_75_P01837164		13	151349	-0.05	0.07	-0.02	0.08	0.21	-0.05	0.14	0.23	-0.01	0.13	0.17		0.2	0.21	0.54	0.21	0.02	-0.19	-0.07	-0.08
A_75_P01386914		7	176529	-0.3	-0.26	-0.23	-0.22	-0.24	-0.39	-0.06	0.03	-0.1	0.17	-0.46	0.2	0.09	-0.33	-0.31	0.32	-0.12	0.1	0	-0.14
A_75_P01382487		7	132151	-0.27	-0.18	-0.57	-0.29	-0.05	-0.36	-0.1	0.14	-0.01	-0.19	-0.17	0	-0.04	0.12	-0.15	0.04	0.32	0.37	0.11	0.02
A_75_P01164977		4	310693	0.19	0.03	0.18	0.04	-0.01	0.2	0.09	0.12	0.09	0.13	0.14	-0.01	-0.08	-0.29	0.57	-0.17	-0.15	-0.42	0.36	0.31
A_75_P01026821		2	42860	-0.3	-0.06	0.54	0.58	-0.35	-0.65	-0.24	-0.48	-0.21	-0.24	-0.47	0.7	0.43	0.15	0.73	0.3	-0.26	0.42	-0.25	0.14
A_75_P01537985		9	52320	0	0.12	0.08	1.03	-0.08	-0.21	-0.15	-0.04	-0.14	-0.14	0	0.68	0.64	0.45	0.56	0.54	0.43	0.72	-0.19	-0.08
A_75_P02093864		15	1037877	-0.09	0.09	-0.04	-0.07	-0.17	-0.22	0.02	-0.01	0.03	-0.1	-0.09	-0.27	-0.29	-0.13	-0.2	-0.15	0.19	0.1	-0.02	-0.09
A_75_P01764079		12	451373	-0.1	-0.08	-0.33	-0.25	-0.1	-0.47	-0.23	-0.26	-0.34	-0.24	-0.42		-0.32	-0.18	-0.2	-0.44	-0.35	-0.24	-0.14	-0.22
A_75_P01221840		4	885005	-0.02	-0.08	-0.22	0.05	0.16	0.04	-0.05	-0.08	-0.06	0.08	0.08	0.12	0.03	0.14	0.36	-0.11	0.28	-0.1	-0.2	-0.27
A_75_P01411726		7	427473	0.16	0.08	0.18	-0.03	0.03	0.42	0.16	0.15	0.07	0.06	0.13	0.02	-0.03	-0.06	-0.02	-0.04	-0.23	-0.25	0.41	0.44
A_75_P01174920		4	410943	0.09	0.05	0.05	-0.18	-0.26	-0.05	-0.15	-0.01	0.13	-0.06	0.02	-0.17	-0.34	-0.1	-0.33	-0.2	-0.09	0.17	-0.22	-0.14
A_75_P01842482		13	204926	0.2	-0.07	0.28	0.06	-0.02	0.17	0.07	-0.06	0.14	0.01	0.16	0.12	-0.03	0.04	-0.03	-0.01	-0.05	0	-0.29	-0.02
A_75_P01378522		7	91727	0.11	0.11	0.26	-0.01	-0.06	0.1	-0.01	0.08	0.06	0.07	0.02	0.14	0.03	-0.02	0.2	0	-0.04	0.14	-0.14	-0.01
A_75_P01992784		15	16697	-5.69	-5.81	-6.51	-6.93	-6.57	-6.67	-3.25	-2.67	-2.69	-2.18	-5.88		-0.2	-1.97	-1.3	-0.74	-0.78		0.17	0.26
A_75_P01475597		7	1073081	-2.6	-2.61	-2.4	-2.68	-3.04	-2.8	0.09	-0.16	0.04	0.22	-2.77	0.5	0.43	0.48	0.32	0.77	0.9	1.32	0.35	0.27
A_75_P01773759		12	588761	0.16	-0.04	0.26	0.04	0.04	0.5	0.04	-0.17	-0.03	-0.37	0.17	0.07	0.18	-0.62	1.07	0.07	-0.12	-0.35	0.27	0.29
A_75_P01943468		14	301472	0.04	0.54	-0.08	-0.07	-0.11	-0.03	-0.21	-0.16	-0.13	-0.2	0.06	-0.3	-0.22	-0.65	-0.44	-0.47	-0.35	-0.28	0.02	0.17
A_75_P01916876		14	32982	-0.14	0.55	-0.33	-0.09	-0.05	-0.43	-0.32	-0.05	-0.06	-0.3	-0.15	-0.18	-0.25	-0.41	-0.37	-0.34	-0.19	-0.45	0.22	0.2
A_75_P01697439		11	480985	-0.01	-0.03	-0.22	-0.05	0.04	-0.15	-0.05	-0.02	-0.06	-0.03	-0.14		-0.19	-0.06	-0.45	0.02	-0.04	0.12	-0.6	-0.4
A_75_P02084595		15	943861	-0.23	0.01	-0.32	-0.27	-0.27	-0.45	-0.37	-0.23	-0.19	-0.36	-0.38	-0.84	-0.38	-0.44	-0.63	-0.53	-0.27	-0.26	-0.08	-0.08
A_75_P01615208		10	394118	-0.01	0.05	-0.02	0.03	0.07	0.21	0.03	0.09	0.18	0.01	0.2	-0.15	-0.1	-0.17	-0.34	-0.11	0.1	-0.05	0.31	0.32
A_75_P01752375		12	370398	0.11	0.08	-0.07	-0.02	-0.05	-0.07	-0.21	0.06	0.03	-0.29	0.1	-0.48	-0.49	-0.34	-0.45	-0.29	-0.2	-0.33	-0.36	-0.12
A_75_P01434909		7	662191	0.1	-0.13	-0.01	0.08	0.03	0.11	0.12	0.03	0.04	-0.06	0.16	0.1	-0.06	0.17	-0.08	0.21	0.27	0.38	-0.3	-0.3
A_75_P01473409		7	1051181	-0.27	-0.46	-0.24	-0.29	-0.42	0.01	-0.01	0.05	-0.05	0.15	-0.05	-0.3	-0.36	-0.64	-0.75	-0.29	-0.55	-0.51	0.11	0.13
A_75_P01505102		8	281403	-0.11	-0.09	-0.12	-0.25	-0.04		-0.19	-0.17	-0.16	-0.19	-0.33	-0.18	-0.34	-0.03	-0.15		-0.18	-0.07	-0.37	-0.33
A_75_P01386332		7	170659	0.21	0.01	0.08	0.04	0.06	0.2	0.34	0.26	0.28	0.21	0.13	0.03	-0.01	0.33	-0.14	0.34	0.41	0.52	-0.25	-0.15
A_75_P02031365		15	406034	-0.26	-0.18	-0.54	-0.36	-0.1	-0.57	-0.22	-0.18	0.11	-0.35	-0.26	-0.45	-0.26	-0.19	-0.32	-0.29	0.17	0.52	-0.01	0.05
A_75_P01702961		11	537189	-0.15	0.01	-0.03	-0.05	-0.07	0	0.05	0.07	-0.03	-0.1	-0.1	0.33	-0.13	0.03	0.18	0.11	-0.04	-0.19	-0.12	-0.15
A_75_P02103708		16	46790	0.19	-0.08	0.15	-0.15	0.08	0.03	0.06	-0.18	0.16	0.03	0.16	-0.08	0.08	0.02	-0.1	-0.04	0.09	0.04	0.25	0.37
A_75_P01888420		13	669492	0.27	0.16	0.46	0.26	0.19	0.65	0.25	0.23	0.39	0.32	0.52		0.2	0.16	0.41	0.26	0.42	0.4	-0.18	-0.22
A_75_P01267630		4	1347624	-0.17	-0.28	-0.42	-0.37	-0.14	-0.38	-0.12	0.02	-0.02	0.44	-0.2		0.15	0.03	0.23	0.09	0.23	0.03	0.25	0.3
A_75_P02121148		16	223202	-0.18	-0.06	-0.28	-0.28	-0.06	-0.53	-0.18	-0.32	-0.29	-0.17	-0.65	-0.21	-0.3	-0.06	-0.29	-0.21	0.08	-0.23	-0.45	-0.21
A_75_P01147962		4	139615	-0.02	0.02	-0.08	0.09	0.16	0.02	0	0	-0.14		-0.02	-0.41	0.04	0.05	-0.53	0.03	0	-0.36	-0.15	-0.16
A_75_P01640869		10	654157	0.32	0.14	0.32	0.12	0.11	0.43	0.45	0.13	0.33	0.21	0.27	0.19	0.25	0.55	0.32	0.24	0.17	0.31	0.02	0.3
RDNAPROBE-20		4	159284	-1.04	0.02	-0.23	-0.27	-0.32	-0.79	0.22	0.21	-0.2	0.17	-1.22	-0.46	-0.53	-0.5	-0.61	-0.62	-0.08	-0.3	-0.07	-0.34
A_75_P01098401		2	766397	-0.22	-0.03	0.48	0.69	-0.17	-0.45	-0.38	-0.01	-0.24	-0.12	-0.34	0.67	0.74	0	0.44	0.59	-0.02	0.68	0.07	-0.04
A_75_P01407498		7	384794	-0.16	0.06	-0.06	-0.16	-0.48	-0.13	-0.44	-0.28	-0.31		-0.33	0.51	-0.28	-0.45	0.11	-0.18	-0.12	-0.35	0.18	0.1
A_75_P02090196		15	1000519	0.09	0.01	0.09	0.09	0.19	0.16	0.16	-0.23	0.04	0.2	0.28	0.04	0.3	0.29	1.1	0.21	0.11	0.16	0.08	0.06
A_75_P01702414		11	531762	-0.28	-0.14	-0.45	-0.35	-0.21	-0.55	-0.37	-0.38	-0.42	-0.33	-0.15	-0.1	-0.38	-0.35	-0.7	-0.29	-0.12	-0.37	-0.31	-0.42
A_75_P02085348		15	951406	-0.05	-0.02	0.14	0	-0.16	-0.04	-0.05	-0.41	-0.41	-0.2	-0.16	0.07	-0.15	0.16	0.12	-0.05	-0.31	-0.11	-0.29	0
A_75_P01759317		12	441400	-0.18	0.08	-0.1	0.05	0.07	-0.06	0.02	0.06	-0.25	0.18	0	0.3	-0.02	0.05	0.18	0.06	0	-0.11	-0.36	-0.41
A_75_P01832671		13	106053	-0.05	0	-0.31	-0.01	0.07	-0.17	-0.24	-0.03	-0.19		-0.1	-0.22	0	0	-0.31	-0.12	-0.37	-0.55	0.05	-0.02
A_75_P01415869		7	469128	-0.02	0.11	-0.04	0.15	0.23	0.12	0.24	0.22	0.23	0.23	0.07	0.21	0.17	0.23	0.11	0.28	0.53	0.47	-0.09	-0.07
RDNAPROBE-4		4	159284	-1.3	-0.85	-0.47	-0.32	-0.07	-0.37	0.29	0.09	-0.14	0.12	-1.72	-0.48	-0.3	-0.55	-0.57	-0.37	-0.36	-0.67	0.05	-0.07
A_75_P02082908		15	926639	-0.07	0.02	0.01	-0.04	-0.12	-0.16	-0.1	-0.14	-0.21	-0.18	-0.22	-0.33	-0.19	-0.36	-0.01	-0.24	-0.19	-0.47	-0.08	-0.04
A_75_P01588811		10	128101	0.18	-0.05	0.07	0.07	-0.01	0.04	0	-0.23	-0.2	0.23	0.17	0.24	0.07	0.37	0.13	0.25	0.16	0.43	-0.34	-0.15
A_75_P01420607		7	516918	0.13	0.07	0.12	0.04	-0.07	0.3	0.09	0.06	0.07	0.11	0.02	-0.03	-0.37	-0.14	0.34	-0.09	-0.3	-0.44	0.29	0.33
A_75_P02158297		16	598471	0.08	-0.12	0.17	0	0.08	0.06	-0.01	0.11	0.04		-0.12	-0.82	0.05	0.47	-0.23	-0.02	0.19	-0.1	-0.31	-0.47
A_75_P01168470		4	345840	0.12	0.1	0.2	0.12	0.01	0.16	0.04	-0.06	0.03	-0.02	0.26	0.29	0	0.06	0.27	-0.07	-0.01	0.15	-0.39	-0.11
A_75_P02081175		15	909134	0.24	-0.04	0.23	0.11	0.07	0.62	0.17	-0.03	0.16	0.27	0.08	-0.35	-0.02	0.03	0.33	-0.03	-0.07	0.01	0.15	0.21
A_75_P01977989		14	650286	-0.09	0.54	-0.41	-0.07	0.42	-0.33	-0.31	0.27	-0.07	-0.24	-0.11	-0.19	0.22	-0.43	-0.6	-0.17	0.02	-0.15	0.12	0.05
A_75_P01830557		13	84849	-0.13	0.06	-0.26	-0.11	-0.07	-0.31	-0.15	0.02	0.01	-0.11	-0.24	-0.5	0.1	-0.25	-0.58	-0.19	-0.21	-0.37	0.06	-0.02
A_75_P01268593		4	1357372	0.2	0.01	0.02	0.09	0.22	0.35	-0.11	-0.04	0.01	0.02	0.22	0.49	0.18	0.02	0.25	0.18	0.14	0.43	-0.15	-0.08
A_75_P01112642		3	97849	-0.16	-0.17	-0.23	-0.32	-0.1	-0.34	-0.18	-0.33	-0.23	-0.22	-0.19	-0.04	0.04	0.08	-0.01	-0.01	-0.14	0.1	0.15	0.36
A_75_P01306250		5	206854	0.03	0.01	-0.14	0.02	0.3	-0.07	-0.2	0.04	-0.04	-0.22	0.08	-0.25	0.03	-0.13	-0.59	-0.02	-0.04	0.09	-0.25	-0.5
A_75_P01692817		11	434120	0.09	0	-0.05	-0.07	-0.1	-0.21	-0.14	-0.17	-0.08	-0.12	0.14		-0.25	-0.23	-0.21	-0.23	-0.2	-0.3	-0.11	-0.04
A_75_P01057465		2	351191	-0.11	0.07	0.77	0.96	0.07	0.01	-0.04	0.16	0.11	0.2	-0.11	0.86	0.88	0.32	0.54	0.91	0.33	1.02	0.18	0.04
A_75_P01325594		5	402494	-0.17	-0.21	-0.35	-0.35	-0.17	-0.36	-0.27	-0.08	-0.03	-0.24	-0.24		-0.07	-0.18	0	-0.17	-0.16	0.11	-0.07	0.13
A_75_P01117624		3	148437	0.18	0	0.23	-0.02	-0.1	0.17	0.14	-0.01	0.07	0.12	0.07		0.08	0.21	0.34	0.13	-0.19	0.03	0.18	0.21
A_75_P01839581		13	175609	0.04	0	0.05	0.16	-0.06	0.02	0.12	0.03	0.11	0.13	-0.06	0.27	0.12	0.07	0.24	0.07	0.27	-0.16	-0.24	-0.27
A_75_P01064014		2	417390	-0.11	-0.07	0.93	0.9	0.24	0.02	0.12	0.17	0.03	0.29	0.15	1.04	0.99	0.41	0.79	1.07	-0.03	0.88	-0.21	-0.23
A_75_P01274869		4	1420954	0.12	-0.03	0.2	0.02	-0.11	0.2	0.04	0.03	0.13	-0.01	0.19	0.24	0.09	0.3	0.29	0.07	0.05	0.18	-0.01	0.12
A_75_P01536581		9	37964	0.43	0.61	0.43	1.07	0.47	0.3		0.03	0.06	1.63	0.39	-0.26	0.48		0.25	0.17	0.34	0.26	-0.11	-0.12
A_75_P01461529		7	931076	-0.14	-0.08	-0.3	-0.15	0.03	-0.18	-0.11	-0.29	-0.18	-0.04	-0.11	-0.16	-0.06	-0.18	-0.41	-0.1	-0.2	-0.38	-0.05	-0.03
A_75_P01614891		10	390856	0.09	0.15	0.24	0.15	0.03	0.15	0.06	-0.09	-0.14	0.01	0.12	-0.04	0.04	0.15	0.44	0.04	-0.28	-0.29	0.03	0.04
A_75_P01964814		14	517017	-0.26	0.43	-0.55	-0.4	-0.26	-0.54	-0.26	-0.33	-0.25	-0.33	-0.41	-0.34	-0.46	-0.25	-0.52	-0.44	-0.24	-0.08	-0.05	0.03
A_75_P01496233		8	192250	0.15	0.22	0.12	0.15	0.13	0.19	0.07	0.24	0.21	0.05	0.14	0.1	0.21	0.04	0.25	0.17	0.11	-0.12	0.28	0.36
LAMBDAPCR3-23		4	159284	-1.03	-0.61	-1.37					-1.79			-1.88	-0.57			0.17	-0.57	-0.6		-0.29	-0.3
A_75_P01586107		10	100754	-0.13	-0.03	-0.07	0.01	0.15	0.03	-0.14	-0.04	-0.25	-0.11	-0.14	-0.17	-0.23	-0.24	-0.07	-0.1	-0.45	-0.8	0.04	0.01
A_75_P01172752		4	389098	-0.05	0.02	-0.08	0	0	-0.01	-0.1	0.04	-0.05	0.03	0.12		-0.15	-0.24	0.1	-0.1	-0.17	-0.52	0.22	0.15
A_75_P02016449		15	255272	0.23	0.12	0.24	0.13	0.12	0.44	0.32	0.2	0.18	0.25	0.41	-0.07	0.07	0.19	-0.03	0.06	0.2	0.12	0.25	0.34
A_75_P01061287		2	389885	0.23	-0.02	1.31	1.11	0.11	0.47	0.2	-0.09	0.26	0.29	0.3	0.75	1.02	0.37	1.91	0.96	-0.3	0.66	0.43	0.33
A_75_P02162725		16	642757	-0.4	-0.18	-0.31	-0.24	-0.16	-0.34	-0.1	0.05	0.29	-0.05	-0.26	0.25	0.06	0.02	0.1	0.04	0.22	0.55	0.11	0.15
A_75_P01479848		8	25720	-0.02	-0.04	-0.09	-0.06	0	-0.15	-0.04	-0.12	-0.14	-0.1	-0.11	-0.02	0.07	-0.28	-0.27	-0.02	-0.37	-0.37	-0.07	-0.07
A_75_P02093705		15	1036228	0.01	0.09	0.16	0.09	0.13	0.14	0.1	0.13	0	0.17	0.11	0.16	0.06	-0.05	0.57	0.1	-0.03	-0.16	-0.13	-0.28
A_75_P01432645		7	639111	-0.12	-0.21	0.02	-0.34	-0.49	-0.05	0.08	-0.05	0.05	0.05	-0.13	-0.13	-0.01	0.21	0.08	0	0.01	0.12	-0.13	0.22
A_75_P01978318		14	653846	0	0.58	-0.07	0.05	-0.05	-0.24	-0.24	-0.22	-0.22	-0.24	-0.11		-0.2	-0.55	-0.23	-0.48	-0.39	-0.72	0.11	-0.11
A_75_P01689935		11	405009	0.14	0.01	-0.02	0.07	0.11	0.25	-0.03	0.24	0.18	0.1	0.07		0.22	0.2	0.09	0.42	0.24	0.27	-0.06	-0.17
A_75_P01564310		9	318859	-0.05	-0.11	-0.37	0.84	0.18	-0.3	-0.17	-0.07		-0.09	-0.12		0.77	0.59	0.63	0.68	0.5	1.12	-0.41	-0.45
A_75_P01823558		13	13552	0.24	0.28	0.54	0.38	0.29	0.59	0.41	0.18	0.23	0.23	0.54	0.3	0.28	0.16	1.4	0.41	-0.07	0.12	0.06	-0.23
A_75_P01373689		7	42967	0.03	-0.12	-0.04	-0.14	-0.27	-0.29	0.1	-0.2	-0.14	-0.01	-0.17	-0.05	-0.21	0.05	-0.25	0.05	-0.27	0.03	-0.48	-0.36
A_75_P02174925		16	766481	0.07	0	0.34	0.05	-0.11	0.18	0.13	-0.13	-0.06	0.03	0.11	0.13	0.08	0.17	0.31	0.15	-0.16	-0.14	0.01	-0.03
A_75_P01870615		13	489361	-0.04	0.05	-0.21	-0.08	0.11	-0.18	-0.36	-0.02	-0.09		-0.1	-0.41	-0.26	-0.26	-0.41	-0.21	-0.05	-0.35	-0.08	-0.01
A_75_P01682835		11	332733	-0.05	-0.04	-0.22	-0.04	0.08	-0.04	-0.02	0.06	-0.02	0	-0.05	0.58	0.12	0.07	-0.33	0.13	0.1	0.34	-0.06	-0.14
A_75_P01275161		4	1423866	0.15	-0.02	0.23	0.23	0.13	0.25	0.16	0.03	0.23	0.08	0.29	0.27	0.32	0.33	0.42	0.19	0.35	0.39	-0.06	-0.12
A_75_P01554460		9	219282	-0.09	0.09	-0.06	0.98	0.05	0.01	-0.03	0.12	0.03	0.17	-0.16	0.91	1.01	0.59	0.79	0.7	0.9	0.78	0.22	0.2
A_75_P01157452		4	235371	0.14	0.01	0.19	0.07	-0.07	-0.05	0.1	0.19	0.01	0.1	0.17	-0.41	-0.11	0	-0.07	-0.06	-0.11	-0.39	0.02	-0.01
A_75_P01072487		2	503488	-0.03	0.01	1.14	1.11	-0.03	0.1	0.12	0.03	0.03	0.24	0.03	0.11	1.07	0.4	1.49	0.8	-0.19	0.55	-0.21	-0.32
A_75_P01368499		6	260860	0.09	-0.01	0.14	0.04	0.13	0.07	0.17	0.04	0.11	-0.09	-0.03	0.15	-0.08	0.03	-0.12	0.04	0.27	0.26	-0.06	-0.08
A_75_P01990184		14	774388	1.12	1.71	1.3	1.29	1.36	1.22	-0.21	0.02	-0.05		1.05	1.14	0.25	1.28	1.71	0.21	0.04	-0.13	0.01	0.04
A_75_P01730930		12	153189	-0.03	-0.17	-0.29	-0.07	0.24	-0.19	-0.1	0.01	-0.18	0	-0.11	0.03	0.07	-0.12	-0.02	0.27	0.09	-0.04	-0.16	-0.24
A_75_P01828582		13	64479	0.33	-0.05	0.54	0.3	0.12	0.81	0.51	0.17	0.52	0.48	0.48	0.79	0.75	0.91	2.05	0.77	0.22	0.57	-0.1	-0.16
A_75_P01484121		8	69478	0	-0.01	0.13	0.04	0.04	0.11	0.02	0.08	0	0.01	0.1	0.2	-0.15	-0.17	0.01	-0.14	-0.06	-0.29	0.18	0.09
A_75_P02148034		16	495713	-0.09	-0.21	-0.27	-0.13	-0.08	-0.35	-0.07	-0.19		-0.21	-0.16		-0.07	0.05	-0.54	0.01	-0.22	0.14	-0.55	-0.46
A_75_P01798834		12	841230	-0.01	0.02	-0.12	-0.05	0.04	-0.13	-0.12	0.08	-0.09	0.25	-0.15	-0.53	-0.18	0.12	-0.47	-0.11	-0.11	-0.18	-0.19	-0.18
A_75_P01681297		11	317284	-0.03	-0.12	0.05	-0.05	-0.22	-0.15	0.13	0.05	0.19	0.11	-0.02	0.22	-0.11	0	0.1	-0.15	-0.01	-0.09	-0.14	-0.07
A_75_P02115252		16	163801	-0.03	-0.08	-0.09	-0.01	0.08	-0.1	-0.13	-0.34	-0.13	-0.02	-0.01	-0.01	-0.04	-0.21	-0.26	-0.06	-0.2	-0.29	-0.05	-0.11
A_75_P01625256		10	495450	-0.01	-0.03	0.02	-0.11	-0.11	0.2	0.02	-0.14	-0.22	-0.03	0.14	0.27	-0.05	-0.05	0.13	0.04	-0.42	-0.44	0.25	0.22
A_75_P01085547		2	635935	0.18	0.01	1.03	1	-0.21	0.16	0.01	0.14	0.03	0.27	0.02	0.18	0.84	0.1	1.3	0.81	-0.32	0.31	0.33	0.08
A_75_P01946255		14	329638	-0.03	0.47	0.08	-0.09	-0.24	0.27	0.11	0.01	0.07	0.03	0.03		-0.13	-0.07	-0.07	0.01	-0.25	-0.15	0.25	0.11
A_75_P01211939		4	784979	0.1	0.13	0.04	0.12	-0.09	0.05	-0.11	0.03	-0.06	0.11	-0.02	0.26	-0.15	-0.08	-0.12	-0.03	0.21	0.04	-0.16	-0.17
A_75_P01307330		5	217695	0.05	-0.06	-0.11	0.12	0.29	0.19	-0.03	-0.05	-0.75	0.03	0.08	0.06	0.19	-0.12	-0.12	-0.03	0.45	-0.23	-0.37	-0.41
A_75_P01460806		7	923707	-0.2	-0.02	-0.1	-0.04	-0.05	-0.21	0.03	0.15	0.1	0.05	-0.13	0.7	0	0.14	0.51	0.14	-0.02	-0.19	-0.04	-0.03
A_75_P02030272		15	395099	-0.09	0.04	-0.17	-0.01	0.29	-0.18	-0.22	-0.09	-0.1	-0.21	-0.04	0.03	-0.12	0.01	0.08	-0.07	-0.07	-0.05	-0.24	-0.28
A_75_P01173822		4	399945	0.35	0.19	0.42	0.27	0.18	0.41	0.33	-0.05	0.2	0.25	0.24	0.21	0.39	0.04	0.99	0.33	-0.19	-0.26	0.19	0.02
A_75_P01168198		4	343114	-0.16	-0.01	-0.32	-0.11	0.06	-0.27	-0.24	-0.07	-0.09	-0.19	-0.1	-0.45	-0.3	-0.45	-0.63	-0.39	-0.37	-0.24	-0.12	-0.19
A_75_P01778652		12	638320	-0.29	-0.2	-0.53	-0.38	-0.32	-0.53	-0.29	-0.25	-0.33	-0.35	-0.42		-0.24	-0.27	-0.73	-0.35	-0.35	-0.11	-0.26	-0.23
A_75_P02122024		16	232179	0.02	-0.08	0.05	0.01	0.06	0.05	0.05	-0.02	-0.02	0.06	0.08		-0.03	0.19	0.26	0.09	-0.38	0.05	0.03	0.05
A_75_P01990506		14	777631	5.31	6.05	5.74	5.72	5.13	4.54	0.08	0	-0.08	0.07	3.79		-0.02	-0.02		-0.01	0.05	-0.15	-0.18	-0.43
A_75_P01714624		11	654909	-6.31																-0.67		-0.39	-0.29
A_75_P01004751		1	48710	-0.07	-0.16	-0.39	-0.2	0.07	0.64	-0.26	-0.2	0.1	-0.43	-0.24	-0.21	0.07	-0.32	-0.32	-0.33	-0.08	0.5	-0.18	0.05
A_75_P01703760		11	545189	0.25	0.07	0.31	0.17	0.07	0.47	0.16	0.04	0.03		0.15	0.38	0.13	0.28	0.67	0.23	-0.05	-0.19	0.19	0.14
A_75_P01365852		6	233996	-0.18	-0.12	-0.11	-0.2	-0.29	-0.13	0.08	-0.17	-0.06	0.05	-0.15		-0.13	-0.13	-0.07	-0.11	-0.27	-0.17	0.3	0.23
A_75_P01382578		7	133054	-0.52	-0.38	-0.62	-0.5	-0.33	-0.58	-0.08	-0.04	-0.28	-0.03	-0.44	0.12	0.05	-0.06	0.07	0.07	0.09	-0.22	-0.3	-0.3
A_75_P01446632		7	779990	0.29	0.05	0.3	0.2	0.12	0.52	-0.04	0.11	0.12		0.25	0.23	0.03	0.26	0.06	0.04	-0.13	-0.34	0.13	0.09
A_75_P01565407		9	329793	-0.06	-0.02	0.01	0.85	-0.22	-0.18	-0.13	-0.31	-0.03	-0.19	-0.18	0.59	0.7	0.7	0.7	0.59	0.4	0.93	-0.07	0.07
A_75_P02157729		16	592789	0	0.13	-0.05	0.02	0.09	0.18	0.04	0.15	0.08	-0.01	0.19		0.1	0.18	0.09	0.11	0.27	0.35	-0.06	-0.12
A_75_P01560434		9	279802	0.13	0.04	0.26	1.03	-0.17	0.63	0.34	-0.02	0.15	0.34	0.11	0.89	0.8	1.05	0.99	0.95	0.42	1.07	-0.04	0.1
A_75_P01115519		3	127381	-0.08	-0.13	-0.14	-0.1	0.13	-0.11	-0.07	-0.11	-0.09	-0.12	0.04	-0.21	0.06	-0.09	-0.47	-0.22	-0.05	-0.23	-0.19	-0.2
A_75_P01721377		12	57452	-0.23	-0.04	-0.38	-0.26	0.13	-0.15	-0.17	0.01	-0.1	-0.12	0.02	0.31	0.23	0.24	0.09	0.34	0.21	0.08	-0.19	-0.25
A_75_P01404487		7	354252	-0.11	-0.08	-0.15	-0.04	0.1	0	-0.04	0.12	0.15	0.07	0.1	0.2	0.07	-0.05	0.12	0.08	0.2	0.04	0.5	0.35
A_75_P01741330		12	258144	0.04	0.07	0.05	0.11	0.12	0.12	0.14	0.03	0.05		0.33	0.54	0.23	0.67	0.11	0.03	0.33	0.06	-0.07	-0.27
A_75_P01649880		11	69	-0.75	-0.37	-1.02	-0.74	-0.9	-1.26	-0.25	-0.15	-0.25	-0.28	-0.98	-0.93	-0.42	-0.8	-1.05	-0.84	-1.12	-0.72	0.45	0.38
A_75_P01864719		13	429761	0.22	0.01	0.32	0.11	0.02	0.48	0.32	0.22	0.25	0.24	0.31		0.15	0.19	0.25	0.15	0.16	0.02	-0.08	0.08
A_75_P01585110		10	90594	0.02	-0.13	0.09	-0.01	0.1	0.29	0.38	0.22	0.06	0.06	0.16		0.27	1.16	1.06	0.3	0.09	0.33	0.19	0.18
A_75_P01516111		8	392850	-0.08	0.01	-0.17	-0.22	-0.19	-0.19	-0.23	-0.16	-0.07	-0.21	-0.16	-0.42	-0.29	-0.15	-0.32	-0.07	0.08	0.36	0.17	0.04
A_75_P02054334		15	638061	0.14	0.03	-0.01	0.06	-0.02	-0.11	-0.06	-0.15	0.03	-0.09	-0.19		-0.32	-0.27	-0.51	-0.34	-0.36	-0.34	-0.02	0.01
A_75_P01694516		11	451532	-0.05	-0.08	-0.14	-0.09	-0.2	-0.13	-0.15	-0.16	-0.15	-0.19	-0.18		-0.18	-0.24		-0.21	-0.26	-0.13	-0.2	-0.07
A_75_P01224673		4	913599	-0.07	0.02	-0.2	0	0.09	-0.1	0.01	0.06	-0.01	-0.09	0.03	0.12	-0.17	0.16	-0.01	-0.06	0.26	0.14	-0.12	-0.2
A_75_P01146413		4	123800	-0.12	-0.08	-0.14	0.04	0	-0.14	0.01	0.05	-0.06		-0.46	-0.58	-0.09	-0.23	-0.95	0	-0.27	-0.08	-0.5	-0.45
A_75_P02047032		15	564214	0.07	0.02	-0.02	0.05	0.26	0.04	0.02	-0.09	0.08	0.15	0.19	-0.12	0.04	-0.09	0.06	-0.07	-0.01	0.04	-0.01	0.1
A_75_P01786559		12	717753	-0.16	0.02	-0.25	-0.24	0	-0.21	-0.18	0.02	-0.11	-0.2	-0.04	-1.49	-0.16	-0.18	0.1	0.56	-0.02	-0.09	-0.13	-0.2
RDNAPROBE-18		4	159284	-0.63	0.1	-0.34	-0.54	-0.4	-0.79	0.15	-0.1	-0.36	0.12	-0.89	-0.95	-0.66	-0.27	-0.75	-0.53	-0.36	-0.53	-0.44	-0.57
A_75_P01596398		10	204734	0	-0.01	-0.21	-0.21	-0.16	-0.16	-0.11	-0.12	-0.03	-0.14	0.03	-0.22	-0.37	-0.37	-0.38	-0.38	-0.26	-0.28	0.29	0.25
A_75_P01960434		14	472769	-0.07	0.54	0.07	0.01	-0.11	-0.13	0.03	-0.34	-0.06	0.12	0.06	-0.05	-0.09	0.03	-0.11	-0.18	-0.31	-0.17	0.06	0.06
A_75_P01723070		12	74355	0.03	0.01	-0.2	-0.12	-0.08	-0.03	0.03	0	0.07	0.2	0.17	0.08	-0.03	-0.04	0.16	0.01	-0.13	-0.26	0.07	0.11
A_75_P01659382		11	96090	-0.23	-0.02	-0.01	-0.02	-0.07	-0.09	0	0.04	-0.28	-0.23	-0.15	0.35	-0.27	-0.12	0.06	-0.07	0.04	-0.43	-0.21	-0.29
A_75_P01611534		10	357199	-0.18	-0.05	-0.18	-0.05	-0.07	-0.37	-0.23	-0.2	-0.08	-0.31	-0.27	-0.17	-0.26	-0.22	-0.38	-0.36	-0.2	0.01	-0.13	-0.08
A_75_P02181568		16	833271	-0.03	-0.22	-0.14	-0.26	-0.35	0.07	0.09	-0.05	0.12	0.01	-0.03	-0.27	-0.15	-0.07	-0.28	-0.02	-0.11	0.26	-0.08	-0.12
A_75_P01564751		9	323296	-0.1	-0.08	-0.09	1.03	0.1	-0.01	0.06	0.26	0.09	0.01	-0.08	1.27	1.12	0.91	1.01	0.96	0.6	0.41	0.48	0.49
A_75_P01505798		8	288467	0.04	0.22	0.3	0.13	0.09	0.15	0.14	0.01	0.12	0.2	0.02	-0.1	-0.16	-0.28	0.2	-0.18	-0.21	-0.28	0.28	0.18
A_75_P01291300		5	55557	0.04	-0.04	-0.04	-0.13	-0.06	-0.04	-0.17	-0.23	-0.2	-0.26	-0.11	-0.21	-0.12	-0.1	-0.15	-0.16	0.01	0.01	-0.24	-0.2
A_75_P01486694		8	95378	-0.01	-0.16	-0.09	-0.19	-0.15	-0.03	-0.16	-0.04	-0.18	-0.2	-0.09	0.11	-0.01	-0.03	0.63	-0.08	-0.18	-0.26	0.35	0.36
A_75_P01401611		7	325137	-0.09	-0.04	-0.28	-0.13	-0.12	-0.31	-0.3	-0.4	-0.42	-0.42	-0.03	-0.26	-0.29	-0.33	-0.28	-0.36	-0.17	-0.43	-0.25	-0.26
A_75_P01480796		8	35214	0.34	-0.07	0.35	0.2	0.18	0.54	0.27	-0.16	0.29	0.12	0.42	0.25	0.41	0.43	0.27	0.61	0.31	0.37	-0.09	-0.12
A_75_P01561453		9	289997	0.13	0.09	0.57	1.15	-0.11	0.14	0.26	-0.01	0.15	0.26	0.04	1.22	1.07	1.06	1.4	0.89	0.46	1	0.01	0.1
A_75_P01671245		11	215660	-0.24	-0.26	-0.25	-0.33	-0.43	-0.38	-0.12	-0.31	-0.17	-0.14	-0.42	0.03	-0.18	0.09	-0.51	-0.08	-0.05	0.34	-0.47	-0.26
A_75_P02126915		16	281727	0.14	-0.05	0	-0.03	0.01	0.16	-0.06	-0.05	0.04	-0.13	0.17	0.04	-0.15	-0.12	-0.16	-0.15	-0.12	-0.04	-0.01	0.14
A_75_P01701250		11	519471	-0.31	-0.15	-0.24	-0.25	-0.49	-0.14	0.09	0	0.01	-0.1	-0.38	0.15	0.12	-0.03	0.02	0.04	0.13	0.35	0.24	0.13
A_75_P01855511		13	336806	-0.17	-0.03	-0.14	0.04	0.07	-0.24	-0.14	0.06	-0.16	-0.08	-0.07	-0.08	0.01	-0.14	-0.08	-0.05	-0.26	-0.45	0.26	0.11
A_75_P01181095		4	473480	-0.18	0.03	-0.36	-0.12	0.07	-0.23	-0.17	-0.14	-0.25	-0.19	-0.22	-0.35	-0.11	-0.01	0.24	-0.09	0	-0.33	-0.09	-0.14
A_75_P01575926		9	437098	-1.96	-1.8	-2.04	-1.89	-2.02	-1.92	-0.42		-1.57		-1.94	-0.12	0.06	-0.15	-1.26	0.53	-0.16	-0.93	-0.1	-0.3
A_75_P02130848		16	321893	-0.09	-0.17	-0.3	-0.25	-0.21	-0.24	0.03	0.09	0.11	-0.1	0.09	-0.01	-0.05	0.04	-0.08	-0.02	0	0.29	0.3	0.42
A_75_P01968524		14	554407	-0.28	0.42	-0.38	-0.09	-0.13	-0.34	-0.4	-0.07	-0.14		-0.29	0.18	-0.07	-0.28	-0.47	-0.22	-0.02	-0.04	-0.16	-0.22
A_75_P01531787		8	551690	0.46	0.61	0.64	1.06	0.48	0.82	0.07	-0.08	-0.09		0.28	-0.26	0.28	0.38	0.11	0.07	0.05	0.07	-0.4	-0.68
A_75_P01421612		7	527302	0.21	0.02	0.25	0.03	0.1	0.19	0.18	0.27	0.26	0.16	0.32	-0.16	0.06	0.22	0.05	0.15	0.17	0.19	0.15	0.3
A_75_P01372502		7	31077	-0.01	-0.05	0.02	-0.09	-0.07	0.28	-0.12	0.09	0.12		0.06	-0.24	0.22	0.37	0.28	0.04	-0.12	0.09	0.27	0.19
A_75_P01427124		7	583325	-0.11	0.04	0.03	-0.16	-0.11	0.19	-0.18	-0.06	-0.16	-0.12	0.09	-0.23	0	0.03	0.56	-0.01	-0.08	-0.25	0.22	0.21
A_75_P01747589		12	321652	-0.01	0.04	-0.17	-0.11	0.05	-0.24	-0.19	-0.18	-0.03	-0.28	0.08	-0.23	-0.48	-0.33	-0.38	-0.48	-0.1	-0.08	-0.44	-0.37
A_75_P01653858		11	39933	-0.41	-0.17	-0.39	-0.37	-0.3	-0.5	-0.3	-0.39	-0.42	-0.31	-0.34		-0.36	-0.47	-0.81	-0.5	-0.42	-0.66	-0.24	-0.09
A_75_P01056837		2	344881	0.17	-0.1	1.36	1.09	-0.32	0.3	0.33	0.17	0.37	0.42	0.11		1.26	1.42	1.6	1.44	0.29	1.64	-0.41	-0.16
A_75_P01297739		5	120571	-0.24	-0.01	-0.37	-0.14	-0.04	-0.25	-0.23	0.09	-0.13	0	-0.16	-0.12	-0.17	-0.09	-0.29	0.01	0.27	0.14	-0.28	-0.4
A_75_P01905948		13	845979	-0.15	-0.22	-0.38	-0.17	-0.11	-0.11	-0.01	0.04	-0.08	-0.19	0.06	0.12	0.08	0	-0.17	-0.04	0.2	0.28	-0.11	-0.17
A_75_P01997453		15	63536	-0.06	-0.13	0.01	-0.28	-0.25	0	-0.16	-0.48	-0.31	-0.15	-0.05	-0.19	-0.17	-0.22	0.01	-0.43	-0.35	-0.13	0.05	0.32
A_75_P01622920		10	472115	0.19	0.05	0.33	0.23	0.41	0.44	0.2	-0.04	0.17	0.18	0.42		0.32	0.22	0.4	0.28	-0.06	0.08	0	0.03
A_75_P01844459		13	224999	-0.07	0.15	-0.04	-0.08	-0.27	-0.2	-0.11	0.01	0.01		-0.47	-0.33	-0.05	-0.41	-0.51	-0.15	-0.23	-0.36	-0.12	-0.2
A_75_P01647622		10	722295	-0.1	-0.02	-0.03	-0.11	-0.33	-0.15	-0.08	-0.28	-0.15	-0.12	-0.16		-0.39	-0.05	-0.51	-0.16	-0.25	0.03	-0.5	-0.43
A_75_P01478572		8	12714	-0.14	-0.32	-0.36	-0.32	-0.35	-0.33	0.1	0.02	-0.02	-0.06	0.15	-0.08	0.25	0.34	0.23	0.09	0.19	0.47	-0.06	-0.08
A_75_P01481739		8	44900	-0.01	0.08	-0.09	0.04	0.22	-0.06	-0.01	-0.02	-0.11	-0.07	0.11	0.08	0.2	0.22	0.15	-0.15	0.03	-0.19	0.2	0.14
A_75_P01052170		2	297987	0.11	0.05	0.84	1.06	0.16	0.14	0.1	0.27	0.19	0.19	0.06	0.1	1.14	0.37	0.7	1.1	0.11	0.7	0.11	0.11
A_75_P01356278		6	137012	0.31	0.04	0.4	0.42	0.04	0.69	0.77	0.54	0.46	0.66	0.44	0.59	0.35	0.54	1.01	0.69	0.28	0.14	0.15	0.06
A_75_P02005737		15	147061	0.06	0.04	0.01	0.07	0.02	0.26	0.04	0.16	0.06	-0.01	0.2	-0.28	0.01	0.13	-0.05	0.13	0.27	0.18	0.03	-0.03
LAMBDAPCR4-14		4	159284	-0.85	-0.44													-0.29		-0.97		-0.43	-0.56
A_75_P01377330		7	79620	0.08	-0.02	0.01	-0.05	0.09	0.25	0.17	0.22	0.24	0.05	0.32	0.24	0.21	0.31	0.26	0.36	0.19	0.33	0.18	0.33
A_75_P01053560		2	311980	-0.03	0.11	0.97	1.01	-0.16	-0.02	-0.22	0.07	0.05		-0.02	-0.32	0.76	-0.14	0.63	0.53	-0.15	0.18	0.35	0.33
A_75_P01133819		3	312708	-0.11	-0.04	-0.1	-0.07	0.08	-0.3	-0.19	-0.15	-0.16	-0.23	-0.05	-0.44	0	-0.12		-0.16	-0.05	-0.15	0.03	-0.01
A_75_P01734980		12	193816	-0.07	-0.15	-0.21	-0.17	-0.07	-0.08	0.28	0.14	-0.1	0.01	-0.01	0.57	0.1		0.7	0.05	-0.07	0.07	0.18	0.16
A_75_P01904408		13	830487	0.09	-0.05	0.08	0	0.12	0.24	0.08	0.07	0.15	0.12	0.15	-0.38	0.15	0.11	0.06	0.16	0.06	0.13	-0.14	-0.13
A_75_P01540451		9	77662	0.07	0.16	0.11	1.16	0.2	0.43	0.17	0.31	0.17	0.35	0.22		1.09	0.66	1.58	0.94	0.59	0.51	0.15	0.09
A_75_P01046871		2	244567	-0.04	-0.03	0.67	0.72	-0.16	-0.38	-0.06	-0.1	-0.08	-0.06	-0.02	0.4	0.55	0.36	0.67	0.65	0.09	0.94	-0.22	-0.1
A_75_P02119487		16	206417	-0.35	-0.14	-0.5	-0.31	-0.26	-0.52	-0.3	-0.1	-0.16	-0.28	-0.46	-0.12	-0.15	-0.21	-0.38	-0.15	0.21	0.1	-0.02	-0.07
A_75_P02105472		16	64836	0.28	-0.09	0.24	0.03	-0.16	0.59	0.15	0.03	0.24	0.13	0.46	0.08	0.16	0.27	0.09	0.16	0.31	0.32	0.04	0.09
A_75_P01800658		12	859581	0.12	0.11	0.1	0.07	0.11	0.2	0.25	0.17	0.26	0.01	0.14	0.14	-0.2	0.25	-0.06	0.22	0.44	0.45	-0.04	-0.04
A_75_P01980149		14	672640	0.15	0.46	-0.09	-0.14	0.18	-0.23	-0.19	-0.06	-0.23	-0.11	-0.15	-0.06	-0.12	-0.27	-0.41	-0.3	-0.39	-0.49	0.09	0.06
A_75_P01034233		2	117605	0.04	0.01	0.89	0.98	0.03	0.2	0.13	-0.14	0.03	0.06	0.04	0.79	0.71	0.16	0.21	0.51	-0.51	0.64	0.19	0.15
A_75_P01606669		10	308040	0.21	0.05	0.12	-0.05	-0.13	0.39	0.11	0.04	0.11	-0.03	0.2	-0.24	0.08	0.1	-0.12	-0.02	0.15	0.22	0.04	0.12
A_75_P01479500		8	22170	-0.21	0.03	-0.28	-0.27	-0.16	-0.63	-0.38	-0.53	-0.29	-0.47	-0.46	-0.3	-0.42	-0.41	-0.35	-0.66	-0.51	-0.23	-0.15	-0.07
A_75_P02044895		15	542805	0.07	-0.06	0.03	-0.02	-0.12	0.29	0.17	0.07	0.12	0.13	0.18	-0.16	0.01	-0.1	-0.15	0.05	-0.23	-0.14	0.09	0.12
A_75_P01657647		11	78609	-0.55	-0.47	-0.42	-0.53	-0.54	-0.52	0.02	0.04	0.01	0.04	-0.35	0.28	0.36	0.05	0.36	0.21	0.07	0.13	0.35	0.22
A_75_P01152802		4	188264	0.06	-0.13	-0.02	-0.11	0.03	0.18	0.02	0.01	0.09	0.04	0.16	-0.14	-0.15	-0.63	-0.04	-0.1	-0.12	-0.13	0.1	0.21
A_75_P01823101		13	8890	0.32	0.31	0.32	0.26	0.19	0.15	0.05	0.03	0.03	-0.01	-0.05	-0.19	-0.14	-0.29	-0.3	-0.31	-0.07	-0.06	-0.12	-0.07
A_75_P01908966		13	876701	0.05	0.01	-0.14	0.16	0.27	0.39	0.23	0.28	0.13	0.18	0.41	0.32	0.31	0.12	0.27	0.14	0.09	-0.07	0.37	0.38
A_75_P01739141		12	235986	-0.11	-0.05	-0.17	-0.31	-0.21	-0.21	-0.12	-0.24	-0.14	-0.08	-0.18	-0.11	-0.15	-0.02	-0.16	-0.08		-0.14	-0.3	0
A_75_P01899247		13	778398	-0.11	-0.01	-0.15	0.1	0.04	-0.15	0.17	0.16		0.12	-0.28	0.05	0.18	0.28	-0.11	0.14	0.3	0.25	-0.22	-0.29
A_75_P01939871		14	265323	-0.01	0.52	-0.09	0.04	0.11	-0.06	-0.05	0.17	0.11	0.11	-0.04	0.18	0.1	-0.03	-0.05	0.14	0.02	-0.14	0	-0.18
A_75_P01154649		4	207106	-0.11	-0.15	-0.32	-0.18	-0.15	-0.28	-0.17	-0.07	-0.04	-0.28	-0.07	-0.29	-0.27	-0.12	-0.41	-0.26	0.11	0.17	-0.19	-0.03
A_75_P01144905		4	108527	0.04	0.05	-0.18	-0.11	0.08	-0.22	0	0	-0.01	0	-0.13		-0.09	0.09	-0.64	-0.04	-0.23	0.07	-0.2	-0.18
A_75_P01525398		8	486580	-0.05	-0.08	-0.08	0.02	-0.05	-0.04	-0.12	0.03	0.01	0.03	-0.04		-0.08	-0.33	0	-0.15	0	-0.08	-0.15	-0.2
A_75_P02083547		15	933132	0.17	0.02	0.16	0.1	0.1	0.34	0.23	0.1	0.16	0.17	0.23	0	0.01	-0.59	0.13	0.19	-0.08	-0.02	0.13	-0.06
A_75_P01519989		8	431726	-0.08	0.06	-0.19	0	0.02	-0.04	-0.13	-0.05	-0.21	-0.17	-0.11	0.1	-0.2	-0.04	-0.13	0	-0.11	-0.54	-0.08	-0.19
A_75_P01252192		4	1191577	0.08	0.03	0.15	0.03	-0.08	0	0.03	0.08	0.04	0.06	0.05	0.17	0.15	0.04	0.31	0.11	-0.08	0.01	0.04	-0.01
A_75_P01509930		8	330402	0.05	0.3	0.37	0.19	0.09	0.21	0.25	0.11	0.17	0.17	0.07	0.01	0.1	0.33	-0.02	0.12	0.3	0.41	-0.22	-0.32
A_75_P02117795		16	189508	-0.04	-0.23	-0.14	-0.24	-0.42	0.11	0.36	0.42	0.44	0.27	-0.04	-0.11	0.56	0.57	0.52	0.6	0.56	0.69	0.4	0.34
A_75_P01866591		13	448724	-0.14	0.06	-0.29	0.04	0.09	-0.19	-0.11	-0.13	-0.02	-0.06	-0.17	-0.02	-0.03	0.03	-0.19	-0.17	0.25	0.17	-0.17	-0.27
A_75_P01544942		9	123040	-0.07	0.13	0.07	1.09	0.04	-0.13	0.04	0.05	-0.08	0.15	-0.15	0.86	0.94	0.27	1.04	0.71	0.43	0.6	-0.13	-0.3
A_75_P01750917		12	355556	-0.18	0.17	-0.26	-0.02	0.37	-0.21	-0.31	-0.03	-0.27	-0.12	0.1	0.43	0.04	-0.09	-0.32	-0.1	0.35	-0.21	0.18	0.07
A_75_P01365578		6	231163	-0.12	-0.1	-0.13	-0.1	-0.04	-0.05	-0.1	-0.31	-0.28	-0.16	-0.09		0	-0.07	-0.3	-0.21	-0.19	-0.18	-0.27	-0.25
A_75_P01260844		4	1278384	-0.08	0.08	0.06	-0.09	-0.2	-0.08	-0.16	-0.1	-0.2		-0.3	-0.18	-0.35	-0.16	-0.04	-0.31	-0.55	-0.38	0.21	0.22
A_75_P01646154		10	707424	0.44	0.14	0.33	0.3	0.41	0.87	0.42	0.51	0.52	0.38	0.39	0.82	0.36	0.37	0.83	0.61	0.45	0.52	0.41	0.38
A_75_P01317113		5	316654	-0.15	-0.25	-0.29	-0.01	-0.15	-0.22		-0.14	-0.17		-0.31	-0.03	0.06	-3.96	-0.36	0.04	0.73	0.12	-0.73	-0.73
A_75_P01799884		12	851824	0.19	0.23	0.27	0.2	0.21	0.4	0.23	0.24	0.18	0	0.25	0.02	-0.08	-0.07	0.03	-0.02	0.24	0.07	0.04	0.06
A_75_P01366043		6	235998	-0.16	0.15	-0.16	-0.11	-0.05	-0.1	-0.16	0.03	-0.05	-0.18	-0.22	0.1	-0.17	-0.12	-0.03	-0.15	0.14	-0.02	0.15	0.05
A_75_P01599953		10	240512	0.12	0.09	-0.17	0.08	0.39	0	-0.01	0.17	0.08	0.12	0.27	-0.27	0.03	-1.02	-0.42	-0.09	-0.03	0.1	0	-0.3
A_75_P01593252		10	173070	0.1	0.06	0.55	0.12	-0.03	0.1	0.28	0.06	0.24	0.19	0.03	0.35	-0.06	0.41	0.28	0.14	0.08	0.18	-0.14	-0.07
A_75_P01278595		4	1458459	-0.07	0.01	-0.06	-0.11	0.09	-0.27	-0.17	-0.11	-0.13	-0.05	-0.03	0.01	-0.13	-0.7	-0.1	-0.04	0	-0.22	0.18	0.26
A_75_P01817402		12	1028846	-0.12	0.2	-0.19	0.09	0.18	-0.22	-0.13	0.08	-0.21	0.07	-0.15	-0.02	-0.04	-0.15	-0.45	-0.08	-0.07	-0.33	-0.21	-0.25
A_75_P01266723		4	1338245	-0.1	0.11	-0.36	-0.08	0.18	-0.19	-0.17	0.2	0.08	0.08	-0.02	0.05	0.05	-0.28	-0.18	-0.09	0.12	-0.04	0.51	0.43
A_75_P01390968		7	217462	0.03	0.09	-0.01	0.19	0.31	0.08	-0.03	-0.19	-0.05	-0.03	0.02	-0.09	0.04	-0.51	-0.25	0.01	-0.06	-0.1	-0.02	-0.24
A_75_P01650966		11	11041	0.05	0	0.21	0.11	-0.08	0.09	0.1	0.13	0.08		0.13	0.02	-0.03	0.61	0.64	0	-0.14	-0.23	0.01	-0.05
A_75_P01631117		10	554848	-0.2	-0.29	-0.37	-0.25	-0.18	-0.34	0.02	0.08	-0.14	0.02	-0.22		0.04	-0.07	-0.09	0.03	-0.24	-0.03	0.19	0.08
A_75_P01161341		4	274110	0.32	0.09	0.39	0.08	-0.06	0.5	0.38	-0.05	0.31	0.27	0.17		0.18	0.38	0.14	0.21	0.16	0.04	0.09	0.22
XANDYPRIMEPROBE-20		16	942494	0.76	0.93	0.75	0.98	-0.05	0.48	0.79	0.94	0.91	0.69	0.26	0.43	0.52	0.46	0.72	0.56	0.66	0.76	1.05	0.84
A_75_P01915440		14	18529	0.07	0.51	0.01	-0.02	-0.07	-0.15	-0.17	-0.04	-0.12	-0.29	-0.04	-0.3	-0.29	-0.42	-0.38	-0.38	-0.31	-0.29	-0.02	0.13
A_75_P01005307		1	54427	-0.07	-0.14	-0.06	-0.21	-0.15	0.76	-0.11	-0.26	-0.08	-0.1	-0.25	-0.15	-0.26	-0.14	-0.09	-0.22	-0.41	-0.15	0.01	0.05
A_75_P01066482		2	442245	-0.11	-0.21	0.66	0.64	-0.23	-0.3	-0.05	-0.16	0.07	0.03	-0.25	0.77	0.77	0.4	0.63	0.79	-0.24	0.79	0.15	0.27
A_75_P02151534		16	530827	0.11	0	0.2	0.1	-0.09	0.15	0.19	0.07	0.08	0.09	0.22	0.3	0.07	0.06	0.18	0.09	-0.07	-0.06	0.09	0.07
A_75_P02091923		15	1018100	0.04	-0.08	0.11	0.01	-0.07	0.37	-0.07	-0.18	-0.05	-0.04	0.17		-0.08	-0.3	-0.14	-0.13	-0.32	-0.45	0.15	0.15
A_75_P01172991		4	391479	-0.09	-0.05	-0.18	-0.12	0.1	-0.05	-0.16	-0.18	-0.07	-0.12	-0.15	-0.03	-0.2	-0.6	0.49	-0.12	-0.24	-0.28	0.33	0.43
A_75_P01098555		2	767937	-0.24	-0.17	0.56	0.72	-0.04	-0.36	-0.37	0.02	0.02	0.76	-0.46	-0.32	0.98	0.34	0.54	0.96	-0.01	0.74	0.15	0.01
A_75_P01482380		8	51533	-0.3	0.08	-0.24	-0.15	-0.18	-0.25	-0.15	-0.04	-0.03	-0.17	-0.35	-0.11	-0.21	-0.14	-0.25	-0.09	0.24	0.08	0.15	0.11
A_75_P01992181		15	10672	-6.56										-4.72								-0.31	-0.24
A_75_P01676303		11	266598	0.09	-0.03	-0.07	0.07	0.1	0.19	0.05	0.09	0.06	0.2	0.2	0.23	0.07	0	-0.24	-0.06	0	-0.43	0.15	0.05
A_75_P01431738		7	630132	0.01	0.1	0.11	0.12	-0.01	0.17	0.08	0.09	0.17	0.06	0.24	-0.11	0.03	0.08	0.02	0.09	0.24	0.08	0.03	0.05
A_75_P01152114		4	181500	-0.01	-0.07	-0.18	-0.03	-0.11	-0.04	-0.04	0.12	0	-0.12	0		0.04	-0.24	0.25	-0.11	-0.24	-0.57	0.27	0.33
A_75_P01514581		8	377468	-0.01	0.08	0.04	0.07	0.09	0.21	0.05	0.2	0.08	0.16	-0.01	0.06	-0.07	-0.13	-0.54	0	-0.13	-0.33	0.09	0.06
A_75_P01717934		12	22526	-0.13	0.07	-0.11	-0.06	0.03	-0.11	-0.13	-0.08	0.04	-0.15	-0.12		-0.07	-0.08	-0.14	-0.16	0.17	-0.06	-0.15	-0.17
A_75_P01952270		14	390291	0.09	0.59	0.26	0.07	-0.03	0.33	0.18	0.1	0.12	0.05	0.19	0.05	-0.18	0.16	0.03	-0.01	-0.19	0.11	-0.14	0.07
A_75_P01807875		12	932667	-0.03	-0.05	-0.1	-0.11	-0.07	-0.18	-0.06	-0.2	-0.08	-0.03	-0.06	-0.05	-0.06	0.05	-0.08	-0.04	-0.17	0.27	-0.49	-0.51
A_75_P01706146		11	569439	-0.02	0.06	0.05	0.04	0.15	0.04	-0.07	0.18	0.15	0	-0.08	0.15	0.2	0.03	0.31	0.07	0.08	-0.11	0.23	0.22
A_75_P02047267		15	566613	0.01	-0.1	-0.09	0.02	0.07	-0.05	-0.19	-0.07	-0.06	-1.07	-0.01	0.37	0.08	-0.38	0.18	0.03	0.22	0	-0.51	-0.6
A_75_P01886378		13	648711	-0.08	-0.14	-0.28	-0.2	0.07	-0.29	-0.14	-0.24	-0.3	-0.18	-0.2		-0.12	-0.09	-0.41	-0.2	-0.31	-0.29	-0.28	-0.36
A_75_P01099058		2	772966	0.07	-0.08	0.95	1.05	0.25	0.3	0.14	0.21	0.23	0.26	0.27	1.03	1.19	0.58	0.93	1.18	0.25	0.85	-0.14	-0.17
A_75_P01755534		12	402620	0.24	0.01	0.18	0.15	0.26	0.57	0.23	0.09	0.25	0.13	0.25	0.06	0.19	0.26	0.16	0.33	-0.2	0.26	0.3	0.38
A_75_P01312787		5	272861	-0.03	0.04	-0.05	-0.03	0.14	0.12	0.13	0.36	0.14	0.29	-0.02		0.23	0.05	0.48	0.11	0	-0.06	0.08	-0.05
A_75_P01911391		13	901295	0	0.03	0.07	0.11	0.04	0.17	0.24	0.16	0.21	0.19	0.25		0.1	0.22	0.28	0.26	0.15	0.19	-0.16	-0.18
A_75_P01276267		4	1435158	-0.09	0.01	-0.12	-0.06	-0.03	0.01	-0.07	0	0.05	-0.13	-0.1		-0.19	-0.41	0.12	-0.38	-0.14	-0.49	0.3	0.35
A_75_P01316810		5	313627	0.01	-0.15	-0.12	0.03	0.15	0.15	0.15	0.16	0.2	0.04	0.23	0.18	0.27	0.27	0.12	0.17	0.37	0.35	0.14	0.17
A_75_P01856147		13	343085	-0.31	-0.17	-0.32	-0.27	-0.21	-0.47	-0.27	-0.19	-0.34	-0.11	-0.38	0.18	-0.21	-0.15	-0.78	-0.16	-0.25	-0.34	-0.43	-0.4
A_75_P01240332		4	1071828	-0.13	-0.03	-0.3	-0.16	-0.11	-0.47	-0.15	0.02	-0.09	-0.04	-0.17		-0.11	-0.29	-0.08	-0.17	-0.04	-0.26	0.35	0.23
A_75_P01616265		10	404714	0.01	0.12	0.12	0.07	-0.05	0.24	-0.12	0.04	0.04	-0.02	-0.08	-0.04	-0.19	-0.18	-0.15	-0.33	-0.27	-0.63	0.3	0.26
A_75_P02175258		16	769768	0.06	0.12	0.12	0.18	0.24	0.15	0.27	0.18	0.19	0.27	0.18		0.2	0.13	0.14	0.11	0.23	-0.02	0.07	-0.03
A_75_P01552691		9	201416	-0.13	-0.09	-0.17	0.95	0.08	-0.12	-0.01	-0.03	-0.11	0.12	-0.18	0.09	0.97	0.59	0.31	0.73	0.76	0.55	-0.18	-0.2
A_75_P01876731		13	551176	0.13	0.07	0.15	0.04	-0.04	0.11	-0.01	-0.06	-0.02	-0.03	0.21		-0.16	-0.16	-0.22	-0.2	-0.26	-0.5	0.24	0.3
A_75_P02085175		15	949696	0	-0.13	-0.42	-0.25	0.13	-0.29	-0.41	-0.41	-0.13	-0.37	-0.11	-0.19	-0.03	-0.33	-0.31	-0.3	-0.22	-0.2	-0.04	0.1
A_75_P02006003		15	149751	-0.01	0.12	0.12	0.1	0.3	0.18	0.16	0.21	0.16	0.4	0.02	0.19	0.2	-0.23	0.7	0.19	0.06	0	0.21	0.07
A_75_P02077067		15	867241	-0.17	-0.11	-0.36	-0.23	-0.18	-0.36	0.02	-0.2	-0.17	0.06	-0.22	0	-0.13	-0.07	0.15	-0.16	-0.16	-0.23	-0.14	-0.15
A_75_P02124230		16	254638	0.05	-0.04	-0.01	0.04	0.28	0.21	0.04	0.05	0.14	0.06	0.09		0.05	0.03	-0.25	0.12	0.47	0.36	-0.24	-0.31
A_75_P01220351		4	869881	-0.17	-0.26	-0.56	-0.38	-0.03	-0.49	-0.42	-0.27	-0.24	-0.48	-0.13	-0.83	-0.16	-0.23	-0.26	-0.3	0.05	0.22	-0.37	-0.17
A_75_P01088978		2	670742	-0.08	0.04	0.65	0.84	0.01	-0.25	-0.11	0.02	-0.03	-0.07	-0.07	0.55	0.59	0.06	0.41	0.51	0.02	0.66	0.27	0.29
A_75_P01818569		12	1040692	-0.05	0.1	-0.26	0	0.08	-0.21	-0.01	0.07	-0.06	0	-0.09	-0.02	-0.1	-0.09	-0.33	0.01	0.47	0.06	-0.21	-0.28
A_75_P01176656		4	428603	0.1	-0.1	-0.03	-0.01	0.15	0.01	0.02	-0.27	0	-0.03	0.27	0.21	0.11	0.43	0.06	0.49	-0.18	0.28	-0.02	-0.07
A_75_P01641732		10	662774	0.24	0.26	0.3	0.18	0.17	0.44	-0.06	-0.14	0.03	-0.18	0.18	-0.08	-0.2	-0.39	-0.49	-0.25	-0.41	-0.37	0.33	0.25
A_75_P02016082		15	251441	0.15	-0.04	-0.01	-0.11	-0.26	0.28	0.01	-0.02	0.11	0	0.04		-0.27	-0.29	-0.12	-0.22	-0.47	-0.28	0.14	0.14
A_75_P01296968		5	112794	-0.02	-0.09	-0.05	-0.18	0.03	-0.02	-0.16	-0.31	0	-0.13	-0.05	-0.12	0.02	-0.13	-0.21	-0.15	-0.14	-0.07	-0.28	-0.07
A_75_P01757175		12	419412	0.21	0.03	0.18	0.16	0.08	0.49	0.28	0.23	0.14	0.2	0.23	0.35	0.1	0.01	0.73	0.13	-0.05	-0.2	0.15	0.16
A_75_P01017968		1	182441	-0.16	-0.03	0.18	-0.12	-0.44	0.61	-0.01	-0.17	0.05	-0.08	-0.18	0.04	-0.27	-0.01	0.14	-0.18	-0.3	0.11	-0.21	-0.06
A_75_P02146016		16	475319	0.15	-0.13	-0.04	0.07	0.14	0	0.16	0.1	0.1	0.07	0.03	-0.05	0.06	0.18	0.05	0.07	0.23	0.35	-0.32	-0.3
A_75_P01944313		14	310132	-0.1	0.45	-0.3	-0.08	0.11	-0.2	-0.2	-0.04	-0.17	-0.15	-0.21	-0.15	0.12	-0.26	-0.55	0.09	-0.15	-0.26	0.01	-0.07
A_75_P02046511		15	559032	0.04	0.04	0.18	0.11	0.09	0.24	0.01	0.1	-0.17	0.14	0.1	0.07	-0.08	-0.33	0.51	-0.08	-0.01	-0.54	-0.03	-0.05
A_75_P01121657		3	188834	-0.3	0.01	-0.36	-0.31	-0.42	-0.55	-0.21	-0.3	-0.38	-0.38	-0.47	-0.4	-0.36	-0.29	-0.19	-0.63	-0.25	-0.02	0.04	0.16
A_75_P02091309		15	1011789	-0.22	-0.05	-0.14	-0.11	-0.31	-0.17	0.15	-0.33	-0.39	-0.23	-0.2	0.67	-0.06	0.73	-0.03	-0.06	-0.19	0.05	-0.03	0.02
A_75_P01115850		3	130591	-0.08	-0.08	0.14	0.09	0.23	0.11	0.19	0.15	0.09	-0.63	-0.09	-0.46	0.07	-0.4	-0.32	0.28	0.28	0.26	-0.48	-0.52
A_75_P01317839		5	323917	0	-0.05	-0.04	0.13	0.22	0.07	0.06	0.09	-0.07	-0.02	0.03	0.31	0.2	0.37	0.56	0.36	0.34	0.12	-0.23	-0.23
A_75_P01610170		10	343725	0.06	-0.03	-0.23	-0.15	0.05	-0.15	-0.22	-0.07	-0.03	-0.21	0.16	-0.5	-0.11	-0.31	-0.4	-0.25	0.04	0.12	-0.06	0
A_75_P01420888		7	519873	0.07	0	-0.17	-0.03	0.15	0.06	-0.07	0.03	0.17	-0.11	0.12	-0.16	-0.19	-0.31	-0.44	-0.21	0.25	0.1	0.1	0.14
A_75_P01465097		7	967082	-0.14	-0.12	-0.16	-0.18	0.05	0.03	-0.03	0.1	0.07	0.02	0.02	-0.23	0.15	0.12	0.22	0.32	0.27	0.13	0.19	0.09
A_75_P01255967		4	1229316	0.13	-0.08	-0.02	-0.07	-0.1	0.15	0.07	0.07	0.14	0.09	0.19	0.18	0.12	0.66	-0.01	0.18		0.3	0.13	0.21
A_75_P01589478		10	134872	-0.07	-0.1	-0.06	-0.11	-0.11	-0.03	0.11	0	0.02	0.09	-0.07	0.12	-0.11	-0.66	0.19	0.03	-0.29	-0.17	0.11	0.07
A_75_P01855898		13	340627	-0.08	-0.16	-0.35	-0.11	-0.05	-0.25	-0.17	-0.23	-0.15	-0.24	-0.13			-0.1		-0.03	0.11	0.19	-0.5	-0.47
A_75_P01550941		9	183716	0.17	0	-0.08	0.95	0.3	0.01	-0.1	-0.09	0.02	0.01	0.01	0.59	0.8	0.66	0.63	0.66	0.47	0.99	-0.11	-0.09
A_75_P01680841		11	312674	-0.34	-0.33	-0.38	-0.4	-0.31	-0.45	-0.19	-0.1	-0.25	-0.66	-0.42	-0.17	-0.03	0.49	0.42	0.01	-0.32	-0.32	0.05	0.06
A_75_P01653922		11	40577	-0.24	0.13	-0.12	-0.11	-0.15	-0.24	-0.16	-0.08	-0.08	0	-0.1		-0.36	-0.27	-0.18	-0.27	0.11	0	-0.2	-0.38
A_75_P01116081		3	132942	0.08	-0.11	0.03	0.04	0.01	0.08	-0.07	-0.07	0	-0.17	0.23	-0.11	-0.15	-0.17	-0.29	-0.03	-0.2	-0.27	0.06	0.06
A_75_P02177173		16	789045	-0.26	-0.06	-0.24	-0.15	-0.2	-0.36	-0.09	-0.04	-0.2	-0.05	-0.4	0.1	-0.01	-0.71	-0.27	-0.15	-0.34	-0.3	0.09	-0.03
SFA1PROBE-8		4	159797	0	-0.05	0.13	-0.09	-0.19	-0.19	-0.11	-0.23	0.03	-0.03	-0.18	-0.25	-0.27	0.03	-0.29	-0.2	-0.28	-0.39	0.01	0.31
A_75_P01876420		13	548055	-0.08	0	-0.11	-0.05	0.17	-0.07	-0.23	-0.01	-0.14	-0.14	0.05	-0.56	0.04	-0.28	-0.32	-0.19	-0.02	-0.01	-0.21	-0.23
A_75_P01877018		13	554190	-0.21	-0.02	-0.37	-0.19	-0.16	-0.49	-0.18	-0.02	-0.14	-0.15	-0.3		-0.26	-0.29	-0.53	-0.24	-0.21	-0.27	0.07	-0.07
A_75_P01650208		11	3339	-2.16	-2.08	-2.51	-2.37	-2.47	-2.59	-0.59	-0.13	-1.15	-0.44	-2.56		0.39	-1.08		0.88	0.91	0.31	-0.31	-0.42
A_75_P01490657		8	135402	-0.05	-0.12	-0.09	0.01	0.13	0.04	0.11	-0.28	0.06	0.03	0.04	0.13	0.12	0.11	0.02	0.13	-0.02	0.14	0.02	-0.09
A_75_P02138013		16	394156	-0.22	-0.04	-0.21	-0.11	0.14	-0.23	-0.13	-0.04	-0.3	-0.16	-0.22	-0.11	-0.05	-0.04	-0.52	-0.17	-0.14	-0.4	-0.14	-0.19
A_75_P01452721		7	841602	0.03	0.05	-0.07	-0.08	-0.06	-0.21	-0.1	-0.1	0.05	-0.14	0.08	-0.12	-0.1	-0.04	-0.24	-0.13	0.06	0.01	0.13	0.32
A_75_P02129431		16	307346	-0.03	-0.18	-0.33	-0.13	0.23	-0.34	-0.23	-0.32	-0.34	-0.36	-0.14	-0.33	-0.18	-0.06	-0.36	-0.13	-0.1	-0.17	-0.34	-0.14
A_75_P01832769		13	106962	-0.29	-0.05	-0.4	-0.18	-0.04	-0.31	-0.32	-0.19	-0.28	-0.29	-0.26	-0.17	-0.13	-0.04	-0.06	-0.2	-0.12	-0.29	-0.28	-0.39
A_75_P01680150		11	305572	0.05	-0.04	-0.08	-0.12	-0.07	-0.11	-0.01	0	0.06	-0.12	0.01	0.09	0	-0.16	0	-0.05	0.15	0.04	0.29	0.29
A_75_P02102619		16	35883	0.02	0.02	0.16	0.04	0.1	0.13	0.02	0.15	0.05	0.14	0.13	0.32	0.27	0.02	0.35	0.04	0.13	-0.12	0.13	-0.02
A_75_P01557211		9	247055	0.14	0.05	-0.04	1.12	0.19	0.31	0.01	0.21	0.2	0.1	0.15	0.52	0.92	0.51	0.25	0.8	0.76	0.81	0.27	0.28
A_75_P02000823		15	97782	-0.21	-0.17	-0.59	-0.28	0.22	-0.34	-0.39	-0.16	-0.16	-0.36	-0.17	-0.41	-0.18	-0.25	-0.46	-0.24	0.13	-0.03	-0.07	-0.02
A_75_P01012160		1	124182	-0.04	-0.19	-0.22	-0.3	0.02	0.73	-0.06	0.03	0.04	-0.2	-0.07	0.18	0.03	0.01	0.11	0.13	0.29	0.34	0.16	0.22
A_75_P01174070		4	402324	0.09	0.01	0.02	-0.11	0.11	-0.03	-0.05	-0.09	0.02	-0.01	0.09	-0.31	0.13	0.14	0.01	-0.02	0.12	-0.23	-0.16	-0.18
A_75_P01690964		11	415391	0.01	0.02	0.05	0.02	0.1	-0.01	0.18	0.1	-0.07	-0.06	0.06	0.59	0.1	0.94	0.54	-0.06	-0.08	-0.19	-0.07	-0.1
A_75_P01023730		2	11589	0.12	0.18	1.32	1.07	-0.19	0.06	0.18	0.11	0.33	0.13	0.15	0.51	0.7	0.37	0.47	0.63	-0.03	0.87	-0.01	0.06
A_75_P01738731		12	231814	0	-0.08	-0.02	-0.1	-0.22	-0.08	0	-0.14	0.03	-0.07	-0.11	-0.1	-0.11	0.1	-0.22	0.03	0.08	-0.22	-0.2	0.21
A_75_P01339186		5	540571	-0.05	-0.13	-0.04	-0.17	-0.09	0.04	0.01	-0.04	0	-0.11	0.03		-0.08	0.15	0.12	0.04	0.07	0.21	-0.21	0.04
A_75_P01490953		8	138314	-0.07	-0.13	-0.17	-0.17	-0.03	-0.3	-0.07	-0.17	-0.18	-0.28	-0.21	-0.06	-0.15	0.09	-0.12	-0.08	-0.1	-0.01	0	0.06
A_75_P01750478		12	351204	-0.18	-0.05	-0.04	-0.29	-0.44	-0.07	-0.18	-0.16	-0.08	-0.1	-0.2	-0.2	-0.24	-0.37	-0.52	-0.14	-0.58	-0.08	0.23	0.18
A_75_P01967991		14	549090	-0.14	0.58	-0.36	-0.06	-0.14	-0.27	-0.17	-0.08	-0.1	-0.28	-0.39	-0.18	-0.22	-0.24	-0.31	-0.26	0.08	-0.09	-0.15	-0.18
A_75_P01287122		5	13179	-0.41	-0.42	-0.52	-0.59	-0.45	-0.71	-0.41	-0.11	-0.25		-0.43	-0.63	-0.03	-0.03	-0.07	-0.17	-0.12	-0.35	0.21	0.13
A_75_P01080976		2	589338	-0.44	-0.42	0.29	0.42	-0.43	-0.39	-0.21	-0.16	0.02	0.01	-0.35		0.73	0.31	0.65	0.56	0.17	1.04	0.07	-0.03
A_75_P01674721		11	250561	-0.34	-0.36	-0.18	-0.53	-0.67	-0.5	-0.03	-0.16	-0.22	-0.1	-0.38	0.11	0.01	0.36	0.21	0.22	0.15	0.05	-0.23	0.02
A_75_P01921095		14	75750	-0.21	0.46	-0.29	-0.21	-0.07	-0.34	-0.16	-0.11	-0.1	-0.12	-0.03		-0.09	0.15	0.5	0.02	0.17	0.19	-0.04	-0.09
A_75_P01955593		14	423884	0.29	0.55	0.44	0.14	0.07	0.55	0.35	0.02	0.21	0.19	0.41	0.11	0.17	0.32	0.1	0.23	0.05	0.34	-0.4	-0.32
A_75_P01988312		14	755573	0.02	0.51	0.02	0.03	0.15	0.09	-0.02	0.2	0.15	0.04	0.09	0.04	0.03	-0.23	-0.15	-0.05	0.07	-0.33	0.18	-0.23
A_75_P02089722		15	995681	-0.05	-0.16	-0.05	-0.11	-0.11	-0.3	-0.04	-0.1	-0.17	-0.16	0.03	-0.15	-0.05	0.02	-0.04	-0.06	-0.02	0.04	-0.17	-0.07
A_75_P02044822		15	542101	0.1	-0.05	0.07	0	0.06	0.15	-0.02	-0.1	-0.11	0	0.14	0.11	-0.01	0.14	-0.07	0.04	-0.08	-0.25	0.09	0.07
A_75_P01032173		2	96927	-0.5	-0.1	0.31	0.43	-0.45	-0.89	-0.47	-0.2	-0.41	-0.29	-0.78		0.67	0.15	0.17	0.73	0.48	1.09	-0.61	-0.32
A_75_P01402641		7	335430	-0.1	0.04	-0.44	-0.23	-0.18	-0.48	-0.25	-0.07	-0.11	-0.4	-0.29	-0.4	-0.32	-0.31	-0.55	-0.39	0.02	0.13	0.08	0.13
A_75_P01464942		7	965560	0.04	-0.19	-0.19	-0.04	0.03	-0.03	-0.01	0.07	0.06	-0.14	0.1	-0.28	0.26	0.19	0.01	0.07	0.19	0.16	0.25	0.3
A_75_P01033660		2	111759	0.04	0.25	1.3	1.19	-0.07	0.09	0.23	0.12	0.21	0.17	0.09	0.87	0.84	0.51	0.79	0.82	0.07	0.7	0.12	0.16
A_75_P01882534		13	610015	0.14	0	0.07	-0.14	0.01	0.3	0.04	-0.12	-0.01	0.02	0.17	-0.24	-0.15	-0.17	-0.17	-0.32	-0.18	0.18	0.26	0.32
A_75_P02135090		16	364688	0.05	0	-0.01	0.07	0.14	-0.12	-0.1	0.02	-0.03	-0.06	0.01	0.71	0.09	-0.22	0.1	0.04	0.12	-0.21	0.37	0.27
A_75_P01800965		12	862651	0.05	-0.06	0.1	-0.06	0.01	0.1	0.05	-0.03	-0.14	0.08	0.06	0.03	-0.02	0.06	0.06	-0.01	0.03	0.1	-0.11	0.22
A_75_P01322398		5	370424	-0.42	-1	-0.45	-0.68	-0.91	-0.13	0.7	0.42	0.48	0.65	-0.44	1.07	1.22	0.48	1.62	1.28	0.8	0.79	0.34	0.13
A_75_P01873663		13	520356	0.09	-0.07	0.15	0.18	0.21	0.12	0.15	-0.38	-0.01	0.02	0.22	0.19	0.18	0.18	0.87	0.28	-0.18	0.03	0.03	-0.07
A_75_P01471003		7	1026822	-0.15	-0.19	-0.27	-0.17	-0.13	-0.19	-0.12	-0.2	-0.15	-0.03	-0.09		-0.22	-0.25	-0.65	-0.13	-0.15	-0.14	-0.18	-0.19
A_75_P01734845		12	192473	0.3	0.08	0.47	0.23	0.11	0.54	0.37	0.16	0.16	0.37	0.22	1	0.22	0.39	0.53	0.29	0.1	-0.1	-0.2	-0.31
A_75_P01654679		11	48323	-0.15	-0.04	-0.17	-0.05	0.06	-0.25	-0.1	0.01	0.08	-0.04	-0.13		0.12	-0.11	0.24	-0.2	0.23	0.12	0.21	0.08
A_75_P01114843		3	120442	0.15	-0.07	0.02	0.15	0.24	0.36	0.2	0.2	0.14	0.24	0.16		0.49	0.12	0.9	0.41	0.15	0.06	-0.15	-0.3
A_75_P01099665		2	779106	-0.16	-0.13	0.9	0.94	0.07	-0.12	-0.05	-0.03	-0.17	0.36	-0.14	-0.04	0.92	0.36	1.05	0.94	0.07	0.62	-0.33	-0.26
A_75_P01817197		12	1026856	-0.53	-0.61	-0.36	-0.52	-0.68	-0.1	0.29	0.12	0.27	0.35	-0.35	0.31	0.38	0.59	0.63	0.5	0.52	0.7	0.29	0.2
A_75_P01099147		2	773834	0.15	-0.08	1.17	1.03	0.04	0.19	0.07	0.06	0.06	0.24	0.16		0.97	0.59	0.81	1.04	0.1	0.78	-0.03	-0.02
A_75_P01932613		14	191493	-0.22	0.53	-0.25	-0.21	-0.04	-0.27	-0.33	0.01	-0.13	-0.14	-0.1	0.1	-0.1	0.18	-0.55	-0.23	-0.15	-0.28	-0.21	-0.18
A_75_P01942467		14	291641	-0.05	0.46	-0.12	0.02	0	0.07	0.04	0.13	-0.02	-0.14	-0.02	-0.13	-0.22	-0.19	-0.43	-0.05	0.22	-0.16	0.24	0.18
A_75_P01677750		11	281170	0.05	-0.11	-0.03	-0.2	-0.15	-0.06	0.01	-0.14	-0.06	0	-0.03	-0.32	-0.26	-0.02	-0.32	-0.04	-0.08	-0.09	0.11	0.4
A_75_P01933147		14	196970	-0.04	0.43	-0.18	-0.2	-0.31	-0.36	-0.14	-0.11	-0.14	-0.33	-0.31	-0.56	-0.4	-0.25	-0.39	-0.39	-0.1	0.09	-0.12	0.02
A_75_P01263478		4	1305051	0.21	-0.01	0.17	0.14	0.25	0.28	0.1	0.04	-0.03	-0.03	0.16	-0.27	0.26	0.17	-0.22	0.32	0.03	-0.05	-0.39	-0.36
A_75_P01877822		13	562301	0.22	0.11	0.27	0.11	0.13	0.48	0.22	-0.1	0.16	0.23	0.33	-0.05	-0.09	-0.07	0.37	-0.02	-0.29	-0.43	0.43	0.41
A_75_P01160678		4	267626	0.07	-0.04	-0.17	-0.04	0.09	-0.02	0.05	0.02	0.09	0.09	-0.09	0.03	-0.01	0.16	-0.31	0.06	0.13	0.28	-0.51	-0.58
A_75_P01704486		11	552510	0.23	0.14	0.17	0.08	0.22	0.15	0.1	-0.01	0.09	-0.06	0.15	-0.06	-0.12	-0.07	-0.16	-0.2	0.08	0.17	-0.2	-0.11
A_75_P01414891		7	459405	0.08	-0.02	0.06	-0.11	-0.02	-0.12	0.07	0.01	0.02	0.13	-0.04	0.03	0.09	0.16	0.11	0.04	0.06	0.21	0	0.02
A_75_P01357164		6	145959	0.41	0.22	0.52	0.44	0.39	1.13	0.46	0.23	0.34	0.38	0.52	0.45	0.52	0.16	1.03	0.41	0.12	0.11	-0.09	-0.23
A_75_P02126153		16	273938	0.01	-0.13	-0.39	-0.04	0.09	-0.21	-0.08	0.01	-0.1	-0.06	-0.1	-0.07	0.02	0.01	-0.32	0.01	0.34	0.45	-0.21	-0.21
A_75_P01839242		13	172280	-0.16	-0.08	-0.15	-0.16	-0.02	-0.27	0.15	0.02	-0.23	0.2	-0.13	-0.27	-0.07		0.31	-0.07	-0.14	-0.27	-0.03	-0.12
A_75_P02117116		16	182473	0.11	-0.11	-0.19	-0.05	0.09	-0.16	-0.09	-0.31	-0.08	-0.25	-0.09	-0.28	-0.27	-0.1	-0.29	-0.11	-0.08	0.03	-0.37	-0.27
A_75_P01499619		8	212229	-0.1	0.12	0.17	0.1	-0.07	-0.02	0.13	0.22	-0.03	0.24	-0.06	0.34	0.02	0.09	0.59	0.12	-0.13	-0.23	0	-0.08
A_75_P01214216		4	807811	-0.01	-0.01	-0.15	0.07	0.21	0.29	-0.04	-0.05	-0.07	-0.07	0.16	-0.08	0.14	-0.13	0.28	0.03	-0.09	-0.17	0.14	0.14
A_75_P01117326		3	145410	0.05	0.03	0.02	-0.06	-0.13	0.22	0.16	0.09	0.15	0.05	0.14	0.18	-0.2	-0.14	-0.27	-0.16	-0.07	-0.07	0.07	0.24
A_75_P01989974		14	772253	5.14	6.22	4.4	4.91	4.92	3.98	-0.24	-0.11	-0.26	-0.26	3.45	-0.04	-0.39	-0.4	-0.31	-0.46	-0.17	-0.36	0.18	0.21
A_75_P02057835		15	673473	0.14	0.07	0.09	0.17	0.14	0.64	0.12	0.16	0.21	0.04	0.31	0.13	-0.04	-0.15	0.01	-0.03	0.27	-0.27	0.05	0.24
A_75_P01295799		5	101119	0.09	0.26	0.11	0.13	0.22	0.22	0	0.18	-0.02	0.02	0.2	0.23	0.17	0.04	0.2	0.11	-0.07	-0.29	0.03	-0.02
A_75_P01220284		4	869224	0	0.03	0.06	0.17	0.14	0.17	0.13	0.16	0.08	0.13	0.2	0.3	0.26	0.38	0.18	0.33	0.48	0.59	-0.25	-0.26
A_75_P01943012		14	296890	0.21	0.56	0.28	0.15	0.33	0.44	0.22	0.18	0.13	0.06	0.26	0.04	0.06	-0.47	0.91	0.21	-0.46	-0.31	0.18	0.17
A_75_P01556037		9	235083	0	-0.02	0.27	1.06	0.08	0	0.14	0.04	0.04	0.23	0.11	1.19	1.15	1.02	1.37	0.95	0.84	1.02	-0.23	-0.04
A_75_P01469688		7	1013547	-0.25	-0.19	-0.28	-0.27	-0.19	-0.3	-0.11	-0.16	0.03	-0.1	-0.13	-0.15	-0.12	-0.39	-0.01	-0.27	-0.3	-0.57	0.36	0.32
A_75_P01111141		3	82646	-0.37	-0.27	-0.45	-0.28	-0.29	-0.43	0	0.01	-0.11	0.07	-0.39	0.02	0.14	-0.6	0.16	0.17	-0.12	0.4	-0.02	-0.09
A_75_P02102708		16	36775	-0.12	-0.12	-0.17	-0.22	-0.21	-0.48	-0.17	-0.2	-0.23	-0.16	-0.18		-0.37	-0.28	-0.19	-0.3	-0.28	-0.28	-0.01	-0.11
A_75_P01238111		4	1049670	-0.34	-0.19	-0.49	-0.39	-0.42	-0.65	-0.24	-0.19	-0.29	-0.29	-0.69		-0.37	-0.3	-0.53	-0.35	-0.26	-0.39	-0.08	-0.03
A_75_P01880931		13	593694	0.08	0.08	0.13	0.07	0.03	0.08	0.08	0.01	0.06	0.08	0.02	0.3	0.02	0.11	0.38	-0.21	0.14	-0.07	0.27	0.17
A_75_P01945315		14	320255	0.3	0.58	0.23	0.09	0.13	0.26	0.16	-0.05	0.03	0.09	0.33	0.14	0.16	0.04	0.23	0.21	-0.25	-0.27	0.1	0.1
A_75_P02123050		16	242596	0.3	0.12	0.47	0.17	0.14	0.3	0.32	0.12	0.26	0.43	0.42	0.59	0.6	0.26	0.54	0.39	0.07	-0.02	0.07	0.33
A_75_P01208179		4	747024	0.05	0.09	0.23	-0.03	-0.2	0.17	0.01	-0.17	-0.03	-0.02	-0.05	-0.25	-0.36	-0.13	-0.16	-0.19	-0.23	0.01	-0.06	0.26
A_75_P01005256		1	53873	-0.05	-0.31	-0.1	-0.26	-0.21	1.08	-0.02	-0.05	0.09	-0.01	-0.15	-0.07	-0.21	-0.06	-0.2	0	-0.13	0.07	0.13	0.13
A_75_P01775232		12	603635	0.1	0.26	0.14	0.17	0.34	0.31	0.07	0.24	0.23	0.07	0.15	0.44	0.03	-0.12	-0.25	0.06	0.03	0.09	-0.04	-0.11
A_75_P01283099		4	1504456	-0.93	-0.92	-1.17	-1.21	-1.08	-1.34	-0.16	0.07	0.21	-0.08	-1.27	-0.54	0.06	-0.26	-0.39	-0.12	0.09	0.18	0.19	0.12
A_75_P01234321		4	1011415	0.13	0.07	0.25	0.08	-0.01	0.25	0.15	-0.07	0.16	0.07	0.22	-0.1	-0.1	-0.09	-0.09	-0.04	-0.16	-0.28	0.21	0.25
A_75_P01975359		14	623477	-0.15	0.46	-0.49	-0.27	-0.11	-0.48	-0.34	-0.39	-0.14	-0.31	-0.15	-0.2	-0.21	-0.24	-0.09	-0.42	-0.47	-0.32	0.3	0.29
A_75_P02057067		15	665812	0.1	0.05	0.14	0.14	0.05	0.34	0.19	0.26	0.21	0.27	0.17	0.38	0.5	0.27	0.39	0.21	0.32	0.27	0.4	0.48
A_75_P01310230		5	246868	-0.06	0.01	0.05	-0.15	-0.1	0.04	0.05	-0.09	0.16	0.04	0.01	0.18	0.2	0.12	0.29	0.19	-0.15	0.13	0.07	0.08
A_75_P01132626		3	300659	0.44	0.33	0.66	0.29	0.3	0.52	0.18	-0.16	0.15	0.07	0.28	-0.01	0.12	0.31	0.02	0.1	0.13	0.3	-0.02	0.29
A_75_P01485554		8	83751	0.05	-0.17	0.27	-0.03	-0.17	0.25	0.16	-0.01	0.02	0.12	0.05	0.91	0.15	0.23	0.42	0.24	-0.25	-0.23	0.38	0.38
A_75_P01223337		4	900341	-0.07	-0.01	-0.32	-0.19	0.09	-0.4	-0.24	-0.03	-0.13	-0.06	-0.34		-0.21	-0.29	-0.43	-0.27	-0.35	0.16	-0.2	-0.22
A_75_P01728412		12	128171	-0.34	-0.12	-0.52	-0.45	-0.25	-0.74	-0.55	-0.37	-0.45	-0.46	-0.36	-0.76	-0.37	-0.37	-0.45	-0.48	-0.15	-0.01	-0.19	-0.01
A_75_P01139017		4	49208	-0.11	0.01	-0.12	-0.09	-0.07	-0.1	-0.13	-0.01	-0.08	-0.19	-0.12	-0.2	-0.15	-0.25	-0.04	-0.23	0.13	0.12	-0.14	-0.21
A_75_P02081111		15	908421	0.14	-0.15	-0.19	-0.01	0.21	0.21	0.03	0.01	0.06	-0.19	0.19	-0.1	0.07	0.1	-0.18	0.01	0.12	0.32	-0.24	0.12
A_75_P01347987		6	52947	0.01	-0.02	0.01	0.08	0.27	0	0.19	0.11	0.07	0.04	0.16	0.19	0.12	0.14	0.2	0.2	0.23	0.2	0.07	0
A_75_P01080368		2	583145	-0.06	0	0.79	0.91	0.07	-0.17	-0.16	0.08	-0.1	0.06	0.23	0.52	0.78	0.14	0.39	0.64	-0.11	0.5	0.02	-0.19
A_75_P01845862		13	239224	0.1	0.14	0.12	0.08	0.27	0.29	0.18	0.41	0.23	0.17	0.19	0.37	0.25	-0.22	0.9	0.35	0.35	-0.13	0.3	0.2
A_75_P02186853		16	886298	-0.22	-0.2	-0.48	-0.33	-0.07	-0.52	-0.45	-0.26	-0.23	-0.35	-0.19		-0.34	-0.22	-0.49	-0.41	-0.34	-0.02	-0.1	-0.07
A_75_P01709346		11	601708	-0.06	-0.02	0.03	0.06	0.1	0.21	0.06	-0.06	-0.18	-0.03	0.19	0.21	-0.09	-0.11	-0.1	0.01	0.01	-0.71	-0.07	-0.19
A_75_P01824409		13	22266	-0.22	0.04	-0.22	-0.21	-0.35	-0.44	-0.13	0	0.04	-0.15	-0.34	0.06	-0.34	-0.34	0.86	-0.46	-0.27	-0.55	0.39	0.32
A_75_P01019459		1	198003	0.15	0.12	0.07	0.05	0.21	0.94	-0.08	0.14	0.19	0.14	-0.16	0.1	0	-0.24	-0.06	0.03	0.36	0.3	-0.24	-0.39
A_75_P01371483		7	20887	0.07	-0.09	0.06	-0.07	-0.23	-0.12	-0.02	-0.09	0.08	-0.04	-0.13	-0.21	-0.35	-0.28	-0.35	-0.45	-0.1	-0.18	-0.27	-0.29
A_75_P01866646		13	449308	0.15	0.07	0.23	0.15	0.28	0.23	0.15	0.18	0.02	0.16	1.4	-0.16	0.33	0.28	1.59	0.26	-0.09	-0.27	0.35	0.37
A_75_P01386676		7	174108	0.08	0.15	-0.01	0.1	0.07	0.18	0.14	0.14	0.25	0.04	0.04	0.17	0.07	-0.05	0.03	0.1	0.17	0.1	0.37	0.46
A_75_P01944898		14	315965	0.1	0.46	-0.1	-0.04	0.17	-0.08	-0.05	-0.1	-0.03	-0.04	0.05	-0.29	0.07	-0.04	-0.46	0.08	0.05	-0.14	0.1	0.07
A_75_P01142281		4	82095	-0.05	-0.05	-0.01	-0.1	-0.03	-0.19	0.03	-0.05	0.07	-0.16	0.01	-0.27	-0.01	0.06	-0.02	-0.12	-0.02	0.34	-0.11	0.04
A_75_P01437124		7	684387	0.21	0.04	0.32	0.31	0.29	0.44	0.3	0.28	0.15	0.28	0.26	0.33	0.3	-0.09	1.24	0.26	0.08	-0.11	-0.08	-0.28
A_75_P01111231		3	83515	0.1	-0.03	-0.05	-0.07	-0.08	-0.06	0.02	-0.04	-0.09	-0.25	-0.1	-0.14	-0.23	-0.09	-0.1	-0.12	-0.1	-0.04	-0.23	-0.24
A_75_P01594296		10	183656	0.11	0.03	0.14	0.06	0.15	0.18	0.05	0.01	0.16	0.07	0.1		0.03	0.07		0.06	0.2	0.48	-0.21	-0.23
A_75_P01324930		5	395647	0.05	0.09	0.05	-0.05	-0.01	0.14	-0.01	0.11	0.09	-0.05	0.03	0.07	-0.2	-0.25	-0.19	-0.21	0.07	-0.08	0.16	0.13
A_75_P01974768		14	617482	0.14	0.63	0.18	0.13	0.17	0.15	0.2	0.09	0.27	0.08	0.19	0.16	0.1	0.11	0.19	0.08	0.46	0.31	0.19	0.21
A_75_P01545238		9	125968	-0.1	-0.1	-0.01	0.89	-0.47	0.1	0.1	-0.02	0.01	0.17	-0.08	0.15	0.98	0.7	1.04	0.95	0.65	0.71	0.15	0.12
A_75_P01608997		10	331734	0.04	-0.14	0.01	0.04	0.09	0.11	-0.09	0.11	0	0.07	0.1	-0.23	0.32	0.06	0.18	0.07	-0.01	-0.07	0.04	0.04
A_75_P01971178		14	581265	0.2	0.65	0.7	0.22	0.05	0.38	0.53	-0.04	0.07	0.31	0.37	0.42	0.07	0.61	0.46	0.18	0.06	0.16	-0.12	0.02
A_75_P01522530		8	457353	-0.13	0.07	-0.24	-0.07	0.07	-0.3	-0.44	-0.14	-0.33	-0.36	-0.18	-0.18	-0.18	-0.56	-0.63	-0.38	-0.43	-0.92	0.33	0.22
A_75_P02153347		16	548865	0.02	0.03	-0.04	0.03	0.09	0.14	-0.04	0.16	0.09		0.02	-0.61	0.09	0.23	0.24	0.19	0.03	-0.24	0.15	0.17
A_75_P01581944		10	58406	-0.11	0.1	0.11	0.12	0.04	-0.08	0	0.09	0	0.13	-0.05	0.07	-0.03	-0.2	0.06	0	-0.2	-0.12	-0.27	-0.34
A_75_P01373334		7	39429	0.1	0.07	0.35	0.03	-0.03	0.3	0.05	0.11	0.19	0.13	0.19	0.44	0.22	0.14	1.41	0.3	0	0.17	0.15	-0.06
A_75_P01414110		7	451393	-0.08	-0.05	0.08	-0.03	-0.23	-0.04	0.06	-0.05	-0.17	-0.08	-0.05		-0.22	-0.15	1.31	-0.2	-0.36	-0.43	0.18	0.09
A_75_P01795052		12	802647	0.07	0.06	0	0.07	0.14	0.03	0.04	-0.06	-0.06	0.18	-0.03	-0.1	-0.07	-0.23	0.28	-0.08	-0.19	-0.15	0.03	-0.08
A_75_P01843428		13	214433	0.16	0.03	0.15	0.07	0.01	0.42	0.09	0.09	0.11	0.04	0.37	0.1	0.01	0.17	-0.14	0.12	0.17	0.34	0	-0.01
A_75_P02068673		15	782827	0.22	0.05	0.17	0.05	0.03	0.17	0.14	-0.31	-0.01	0.04	0.12	-0.07	-0.12	-0.07	-0.12	-0.1	-0.6	-0.3	-0.01	0.02
A_75_P02106835		16	78862	0.1	0	0.13	-0.08	-0.3	0.29	0.24	0.14	0.26	0.04	0.08	0	-0.24	0.14	-0.22	0.06	0.17	0.33	-0.32	0.15
A_75_P02040887		15	502212	-0.02	0.06	-0.01	-0.02	0.09	-0.06	-0.02	0.24	0.09	0.08	0	0.28	0.07	0.03	0.38	0.16	0.06	-0.17	0.3	0.24
A_75_P01844640		13	226792	-0.06	-0.14	-0.01	-0.04	0.12	0.39	0.27	0.14	0.42	0.31	0.13	0.44	0.6	0.56	0.38	0.68	0.71	1.45	-0.19	-0.23
A_75_P01807360		12	927441	-0.03	0.06	0.05	0.04	0.13	-0.09	0.01	-0.06	0.07	0.09	0.09	-0.1	-0.08	-0.18	0.06	-0.17	0.11	-0.03	-0.01	-0.08
A_75_P01663850		11	141145	0.19	-0.05	0.24	0.29	0.16	0.54	0.54	0.27	0.26	0.31	0.47	-0.3	0.45	0.63	0.48	0.68	0.52	0.61	0.28	0.21
A_75_P01181797		4	480567	0.11	0.08	0.05	0.09	0.11	0.09	0.02	0.11	-0.02		0.1	-0.24	0		-0.04	-0.17	0.01	-0.16	-0.16	-0.23
A_75_P02186467		16	882451	-0.15	0.02	-0.24	-0.11	-0.07	-0.06	-0.01	-0.01	-0.04	-0.06	-0.08	-0.06	-0.14	-0.09	-0.06	-0.04	0.15	0.1	-0.22	-0.18
A_75_P01039602		2	171730	0.04	0.03	0.98	1.03	0.07	0.15	0.12	-0.01	0	0.19	-0.03		0.86	0.18	0.99	0.78	-0.21	0.33	-0.16	-0.43
A_75_P01348733		6	60501	0.1	0.09	-0.14	0.14	0.44	0.09	0.01	0.19	0.16	0.09	0.26		0.29	-0.06	0.05	0.3	0.19	0.11	-0.13	-0.33
A_75_P01838228		13	162182	0.15	0.05	0.3	0.19	0.27	0.54	0.14	0.21	0.18		0.22	0.13	0.21	0.49	0.35	0.4	0.17	-0.05	0.16	0.17
A_75_P01686616		11	371369	0.14	0.18	0.28	0.21	0.1	0.55	0.26	0.22	0.26	0.17	0.38	0.29	0.19	0.19	0.25	0.18	0.24	0.19	0.3	0.13
A_75_P01572450		9	401457	-0.13	-0.04	-0.23	0.69	-0.2	-0.33	-0.13	-0.32	-0.14	-0.22	-0.27	0.13	0.48	0.56	0.76	0.52	0.3	0.76	-0.34	-0.33
A_75_P01244647		4	1115013	-0.09	-0.18	-0.28	-0.19	0.08	-0.19	-0.04	0.02	0.01	0.08	0.14		0.19	0.44	0.67	0.3	0.11	0.33	-0.07	-0.09
A_75_P01895484		13	740309	0.15	-0.1	-0.17	-0.09	0.26	0.04	-0.17	-0.04	0.03	-0.17	0.22	-0.12	0.27	0.07	0.09	-0.01	0.23	0.47	0.01	0
A_75_P01910357		13	890821	-0.26	-0.17	-0.2	-0.35	-0.36	-0.49	-0.13	-0.02	0.04	-0.09	-0.18		-0.09	-0.03	-0.27	-0.11	0.03	0.2	-0.13	0.02
A_75_P01060485		2	381775	0.1	0.06	1.17	0.89	-0.11	0.21	0	-0.15	0.07	0.11	0.14	0.46	0.65	0.28	0.52	0.69	-0.11	0.69	-0.01	-0.01
A_75_P01529297		8	526286	-1.74	-1.55	-2	-1.78	-1.83	-1.17	0.01	0.09	0.07	0	-1.79		-0.32	-0.17	-0.49	-0.15	0.1	-0.12	0.34	0.31
A_75_P01588135		10	121240	-0.09	-0.05	-0.15	-0.22	-0.29	-0.55	0.34	-0.2	-0.21	-0.28	-0.07		-0.14	0.74	-0.25	-0.24	0.1	0.24	-0.59	-0.03
A_75_P01541177		9	85078	-0.05	-0.1	-0.08	0.9	-0.01	-0.19	-0.22	-0.29	-0.16	-0.18	-0.14	0.63	0.63	0.44	0.4	0.47	0.36	0.74	0.01	0.01
A_75_P01400347		7	312191	0.11	-0.04	0.1	0.02	-0.03	-0.02	-0.1	-0.2	-0.03	-0.18	0	-0.03	-0.03	0.2	0.19	0.16	-0.41	0.36	-0.2	-0.23
A_75_P01814484		12	999223	-0.1	-0.02	-0.29	-0.14	0.11	-0.32	-0.11	-0.04	-0.2	-1.07	-0.2	-0.74	-0.01	-0.53	-1.14	-0.29	-0.3	-0.16	0.08	0.12
A_75_P01154074		4	201176	0.05	0.06	0.15	0.15	0.25	0.26	0.07	0.18	0.06	0.13	0.24	0.06	0.03	-0.17	0.4	-0.03	0.21	-0.28	-0.05	-0.02
A_75_P01886620		13	651131	-0.48	-0.28	-0.65	-0.46	-0.44	-0.84	-0.23	-0.42	-0.27	-0.38	-0.55	-0.53		0.01	-0.4	-0.55	-0.01	0.17	-0.27	-0.22
A_75_P01655747		11	59233	0.21	-0.05	0.21	0.06	0.06	0.2	0.27	0.12	0.3		0.26	0.31		0.42	0.72	0.44	0.25	0.45	-0.09	-0.03
A_75_P01189885		4	561982	0.26	0.03	0.14	0.03	-0.04	0.12	0.13	0.22	0.25	0.05	0.19	-0.51	-0.1	-0.12	-0.43	-0.07	0.05	0.06	0.08	0.28
A_75_P01738204		12	226403	-0.02	0	-0.03	-0.08	-0.07	-0.07	-0.05	-0.15	-0.13	-0.15	0.15	0.07	-0.21	0.01	0.09	-0.17	0.07	0.26	-0.12	-0.03
A_75_P01280023		4	1473063	0.36	0.18	0.54	0.38	0.14	0.52	0.48	0.27	0.4	0.46	0.49		0.35	0.47	0.36	0.51	0.53	0.29	-0.22	-0.16
A_75_P02059972		15	695122	-0.35	-0.21	-0.44	-0.3	-0.31	-0.63	-0.3	-0.02	-0.29	-0.23	-0.42	-0.11	-0.12	-0.3	-0.28	-0.18	0.13	-0.34	0.14	-0.04
A_75_P01838379		13	163692	0.12	-0.08	0.25	0.19	0.14	0.29	0.2	-0.04	0.01	0.19	0.19	0.19	0.26	0.29	0.15	0.27	-0.01	-0.12	-0.16	-0.22
A_75_P02105387		16	63995	-0.02	-0.1	-0.12	-0.16	-0.15	-0.27	-0.17	-0.17	-0.08	-0.17	0.02	-0.21	-0.05	0.09	-0.35	-0.12	0.05	0.28	-0.61	-0.33
A_75_P01169909		4	360419	-0.15	0.03	-0.24	-0.06	0.18	-0.15	-0.26	-0.1	-0.05	-0.24	-0.01	-0.01	0.05	-0.14	-0.16	-0.24	0.19	0.1	0.08	0.08
LAMBDAPCR4-2		4	159284	-1.44	-0.11	-0.9	-0.75	-0.81	-1.18					-1.6	0.37	0.76	-0.59	-0.18	1.4	-0.39	0.4	0.23	0.02
A_75_P02125423		16	266596	-0.01	0.06	-0.1	-0.06	-0.09	0.17	-0.03	0.01	0.03	0.05	0	0.17	-0.04	-0.27	-0.07	-0.26	0.14	-0.05	0.41	0.39
A_75_P01212198		4	787566	0.21	-0.02	0.1	0.06	0.08	0.38	0.12	0.08	0.22	0.12	0.25	0.21	0.02	0.02	0.25	0.01	-0.03	-0.06	0.41	0.46
A_75_P01119754		3	169881	-0.07	0.03	-0.12	-0.07	0.15	0.08	0.06	0.05	-0.05	-0.1	0.03	0.23	0.03	-0.28	0.07	-0.11	-0.19	-0.58	0.36	0.27
A_75_P02150794		16	523400	0.16	0.15	0.22	0.17	0.18	0.3	0.07	0.02	0.16	0.26	0.26	0.04	0.05	0.07	0.16	0.02	0.11	0.03	0.08	0.03
A_75_P02063857		15	734135	-0.09	-0.03	-0.08	-0.09	0.06	-0.13	-0.28	-0.12	-0.16	-0.28	-0.26	0.22	-0.34	-0.33	-0.76	-0.43	-0.01	-0.49	0.14	0.15
A_75_P02070609		15	802520	0.18	-0.08	0.16	-0.04	0.07	0.22	-0.17	-0.04		0.03	0.22	-0.19	0.02	-0.04	0.17	0.09	0.17	0.32	0.21	0.28
A_75_P01861643		13	398734	-0.09	-0.11	-0.19	-0.07	0.2	-0.17	-0.11	-0.05	-0.11	-0.2	-0.02	0.02	0.09	0.11	-0.18	0.12	0.35	0.53	-0.39	-0.32
A_75_P01506936		8	299978	0.1	-0.08	0.14	0.12	0.17	0.36	0.22	0.15	0.34	0.23	0.38	0.29	0.23	0.01	0.99	0.24	0.07	0.31	0.15	0.1
A_75_P01159559		4	256382	0.04	-0.04	0.05	-0.09	-0.14	-0.07	-0.09	-0.27	0.04	-0.09	0.2	-0.16	-0.27	0.01	-0.16	-0.13	-0.03	-0.02	-0.11	0.18
A_75_P01811297		12	966960	-0.19	-0.2	0.05	-0.05	-0.1	-0.06	0.1	-0.1	-0.04	0.03	-0.02		0.06	0.42	0.56	0.15	0.22	0.31	-0.15	-0.24
A_75_P01679442		11	298325	-0.15	-0.12	-0.32	-0.14	0.08	-0.31	-0.2	-0.05	-0.21	-0.12	-0.04		-0.03	-0.31	-0.39	-0.27	-0.12	-0.36	-0.07	-0.35
A_75_P01274638		4	1418513	-0.34	-0.28	-0.59	-0.43	-0.26	-0.52	-0.08	-0.23	-0.09	-0.14	-0.31	0.03	0.08	-0.13	0.27	-0.03	-0.26	-0.07	0.3	0.29
A_75_P01279654		4	1469253	0.15	-0.02	0.23	0.01	-0.3	0.32	0.04	-0.2	-0.06	-0.01	-0.05	-0.1	-0.08	-0.1	0	0.09	-0.42	-0.08	0.09	0.08
A_75_P02071093		15	807278	0	0.16	-0.08	-0.04	-0.08	-0.02	-0.1	0.07	-0.01	-0.07	0.1		-0.06	-0.29	-0.19	-0.12	-0.14	0.05	0.15	0.23
A_75_P01847746		13	258476	0.05	-0.05	-0.19	-0.04	-0.07	-0.24	-0.17	-0.07	-0.08	-0.25	0.04	-0.01	-0.1	-0.22	-0.24	-0.2	-0.08	0.03	0.12	0.19
A_75_P01453041		7	844709	0.04	0.02	0.12	-0.02	0.05	-0.17	-0.01	-0.07	-0.07	-0.01	0.1	-0.38	-0.08	-0.02	0.07	-0.2	-0.22	0.03	-0.31	-0.15
A_75_P01600019		10	241179	-0.06	-0.03	-0.09	-0.03	0.04	-0.01	0.05	0.08	0.07	-0.02	0.16	-0.32	0	0.07	0.04	-0.07	0.17	0.08	-0.18	-0.23
A_75_P01089124		2	672238	0.05	0.19	1.07	0.99	0.13	0.19	-0.12	0.02	-0.03	-0.02	0.05		0.7	0.26	1.03	0.78	-0.01	0.36	0.17	0.17
A_75_P01504333		8	273589	-0.14	-0.08	0.1	0.08	-0.07	-0.03		-0.05	-0.23		-0.28	0.32	0.23		0.72	0.03	-0.02	-0.34	-0.2	-0.16
A_75_P01503475		8	264925	0.01	0	-0.2	0.03	0.2	-0.06	0.01	0.11	0.01	0.02	0.07		0.14	-0.21	0.15	-0.06	0.11	-0.41	0.18	0.11
A_75_P01627671		10	519841	0.02	0.07	0.09	0.08	0.09	0.15	0.09	0	0	-0.02	0.08	0.53	-0.1	0.07	0.9	0.1	-0.14	-0.35	0.22	0.21
A_75_P01952041		14	387990	-0.08	0.37	-0.34	-0.17	0.15	-0.35	-0.27	-0.37	-0.12	-0.27	-0.16	-0.04	0	-0.2	-0.25	-0.09	-0.18	0.06	-0.07	-0.04
A_75_P01926126		14	126266	0.13	0.67	0.1	0.15	0.22	0.38	0.12	0.23	0.16	0.14	0.23	0	0.15	-0.01	-0.39	-0.11	0.06	-0.31	0.13	-0.12
A_75_P01091344		2	694675	-0.01	-0.23	0.91	0.92	-0.46	-0.21	0.29	-0.25	-0.12	0.23	-0.36	0.7	1.04	0.89	0.71	0.85	0.15	1.34	-0.65	-0.46
A_75_P01878947		13	573692	-0.1	-0.02	-0.14	-0.17	-0.06	0.06	-0.05	0.04	0.1	-0.14	0.05	-0.06	-0.23	-0.31	-0.46	-0.34	-0.01	-0.13	0.3	0.41
A_75_P02030140		15	393691	-0.26	-0.34	-0.36	-0.5	-0.64	-0.2	0.1	0.02	0.13	0.07	-0.18	0.15	0.14	0.21	0.29	0.17	0	0.46	0.16	0.22
A_75_P01093846		2	720315	-0.34	-0.05	0.7	0.9	0.06	-0.24	-0.13	-0.01	0.07	0.07	-0.02	0.99	1.05	0.57	0.85	0.8	0.32	1.27	-0.08	-0.12
A_75_P01909599		13	883107	-0.29	-0.42	-0.38	-0.38	-0.28	-0.41	-0.14	-0.26	-0.11	-0.15	-0.18		0.13	-0.06	-0.5	0.02	-0.06	-0.01	-0.15	-0.12
A_75_P02177253		16	789863	-0.22	-0.01	-0.42	-0.12	0.03	-0.3	-0.35	-0.13	-0.28	-0.11	-0.31	-0.02	-0.18	-0.23	-0.57	-0.12	0.06	0.09	-0.18	-0.27
XANDYPRIMEPROBE-67		16	942725	0.69	0.88	1.27	1.03	-0.06	0.84	0.97	1.02	0.91	0.83	0.14	0.01	0.52	0.53	0.48	0.65	-0.01	0.82	0.79	0.81
A_75_P01635701		10	601578	-0.05	-0.02	-0.24	-0.06	0.11	-0.29	-0.03	-0.21	0.05	-0.18	-0.13	-0.2	-0.21	-0.16	-0.31	-0.4	-0.12	-0.04	-0.06	-0.29
A_75_P01326883		5	415621	-0.05	0.12	-0.21	0.06	0.24	0.2	-0.16	-0.04	-0.34	-0.08	-0.02	0.11	0.23	-0.06	-0.11	-0.01	0.11	0.04	0.02	0
A_75_P01617146		10	413627	-0.07	-0.1	0.04	-0.04	-0.09	0.03	-0.01	-0.07	-0.13	-0.17	-0.07	-0.17	-0.11	-0.03	0.5	-0.09	-0.04	-0.29	0.1	0
A_75_P01184794		4	510689	-0.06	-0.12	-0.17	-0.06	0.19	-0.14	-0.12	0.04	-0.21	-0.17	-0.03	0.08	0.02	-0.06	-0.38	0.03	0.26	0.03	-0.32	-0.2
A_75_P02163691		16	652737	0.28	0.07	0.5	0.24	0.13	0.55	0.23	0.34	0.23	0.44	0.16		0.27	0.28	0.55	0.22	0.01	-0.26	0.3	0.32
A_75_P01302472		5	168500	0.14	0.1	0.04	0.12	0.16	0.3	0.22	0.12	-0.18	0.2	0.26	0.25	0.27	0.12	0.65	0.82	0.31	-0.26	-0.07	-0.24
A_75_P01806627		12	920121	0.17	0.08	0.37	0.19	-0.04	0.65	0.25	0.19	0.23	0.35	0.27	0.46	0.06	0.03	0.4	0.12	-0.08	-0.25	0.2	0.32
A_75_P01116330		3	135447	0.09	0.11	0.05	0.02	0.16	0.02	0.05	0.07	0.22	-0.03	0.07		-0.1	-0.1	-0.27	-0.14	0.08	0.13	-0.18	-0.14
A_75_P02092657		15	1025429	-0.08	0.18	-0.05	0.06	-0.03	-0.11	0.09	0.16	-0.03	0.05	0.08	0.21	0.07	0.09	0.07	0.02	0.3	0.15	-0.07	-0.17
A_75_P01441279		7	725898	-0.05	0.04	-0.09	0.03	0.23	0.07	-0.01	0.04	-0.04	0.11	0.06	0.02	0.18	-0.28	0.56	0.01	0.06	-0.13	-0.09	-0.33
A_75_P01465968		7	975889	0.31	-0.01	0.27	0.16	-0.02	0.54	0.4	0.31	0.26	0.25	0.48	0.19	0.32	0.33	0.53	0.47	0.11	-0.01	-0.08	-0.11
A_75_P02144199		16	457102	0.18	-0.04	0.02	0.11	0.06	0.28	-0.01	0.03	0.13	0.91	0.25	0.13	0.09	0.33	0.52	0.02	-0.06	-0.34	0.25	0.23
A_75_P01322229		5	368759	-0.29	-0.11	-0.41	-0.13	-0.05	-0.17	-0.07	0.05	-0.15	0.02	-0.39	-0.01	0.1	0.13	-0.38	0.12	0.15	0.31	-0.36	-0.46
A_75_P01939083		14	257428	0.51	1.3	0.88	0.77	0.72	0.47	0	0.04	-0.04	0	0.57	0.91	0.03	-0.04	0.8	-0.09	0.03	-0.14	-0.17	-0.2
A_75_P01004446		1	45500	0.13	0.03	0.27	-0.01	-0.17	1.02	0.22	0.11	0.2	0.12	-0.05	-0.14	-0.09	-0.04	-0.02	-0.03	0.23	0.11	0.1	0.12
A_75_P01572126		9	398190	0.04	0.02	0.14	1.11	-0.01	0.14	0.2	0.09	0.22	0.16	0.14	0.68	1.02	0.75	0.91	0.84	0.79	0.72	-0.01	-0.09
A_75_P01266859		4	1339604	0.4	-0.04	0.33	0.06	-0.05	0.73	0.05	-0.04	0.28	0.01	0.38	0.33	0.43	0.61	0.35	0.4	0.4	0.28	0.04	0.37
A_75_P01904233		13	828784	-0.05	-0.08	-0.21	0.04	0.28	-0.12	-0.19	0.02	-0.04	-0.01	-0.06		0.13	-0.21	0.21	0.11	0.07	-0.22	-0.18	-0.21
A_75_P01196855		4	632506	-0.05	0.11	-0.32	-0.04	0.26	-0.19	-0.36	0.01	-0.11	-0.1	-0.07	-0.26	-0.16	-0.37	-0.4	-0.12	-0.06	-0.46	-0.06	-0.12
A_75_P01972340		14	593170	0.15	0.67	0.03	0.3	0.23	0.3	0.3	0.21	0.27	0.26	0.32	0.2	0.21	0.25	0.13	0.28	0.34	0.4	-0.01	-0.1
A_75_P01619937		10	441857	0.18	0.01	0.33	0.19	0.11	0.56	0.48	0.29	0.36	0.32	0.41	0.7	0.4	0.43	0.61	0.53	0.47	0.47	-0.1	-0.02
A_75_P01627306		10	516174	0.21	-0.02	0.36	0.07	-0.07	0.61	0.34	0.13	0.16	0.33	0.29	0.32	0.21	0.34	0.23	0.29	0.03	0.2	0.14	0.23
A_75_P01118123		3	153447	-0.08	0.08	0.04	-0.06	-0.15	-0.15	0.02	-0.01	-0.07	0.12	-0.19	-0.16	-0.11	-0.02	0.68	-0.2	0.06	-0.2	0.1	0
A_75_P02009276		15	182607	-0.01	-0.07	-0.05	0.02	-0.09	-0.14	0.19	0.06	-0.17	0.02	-0.15	0.18	-0.17	0.32	0.15	0.21	-0.02	0.01	-0.29	-0.17
A_75_P01929068		14	155854	0.04	0.37	-0.28	-0.15	0.14	-0.13	-0.12	-0.11	-0.09	-0.03	0.15		0.09	-0.05	-0.21	-0.12	-0.17	-0.05	-0.19	-0.16
A_75_P01415718		7	467638	0.14	0.13	0.41	0.12	0.02	0.1	0.24	-0.07	-0.19	0.08	0.01	-0.05	0.12	0.25	0.34	0.23	-0.2	-0.1	-0.23	-0.2
A_75_P01581186		10	50727	0	-0.08	-0.01	-0.04	-0.02	0.12	-0.01	-0.08	0.08	-0.02	0.11		0.11	-0.04	-0.51	-0.06	0.05	0.25	-0.1	-0.1
A_75_P01259826		4	1268212	-0.01	0.17	0.24	0.15	0.07	0.11	0.1	0.23	0.06	0.24	0.13	0.07	-0.02	-0.01	0.24	0	-0.08	-0.24	-0.2	-0.37
A_75_P01463324		7	948900	0.34	0.07	0.51	0.34	0.17	0.63	0.57	0.39	0.5	0.52	0.59	0.45	0.34	0.07	0.63	0.49	0.25	0.65	0.26	0.19
A_75_P01948120		14	348537	0.16	0.48	0.23	0.05	0.06	0.16	0.16	0.22	0.12	0.16	0.15	0.13	0.05	0.09	0.06	0.08	-0.28	0.05	0.33	0.38
A_75_P01573351		9	410712	0.06	-0.06	0.25	1.11	-0.06	0.07	0.27	0	0.02	0.18	0.15	1.11	1.04	1.28		1.1	0.77	1.02	-0.17	0.1
A_75_P01367077		6	246528	0.2	0.1	0.06	0.07	-0.01	0	0.03	0.01	0.13	-0.15	-0.05	-0.29	-0.16	-0.16	-0.51	-0.19	0.15	0.08	0	0.02
A_75_P01515184		8	383571	-0.12	-0.2	-0.01	-0.1	-0.12	-0.23	-0.17	-0.46	-0.31	-0.18	-0.11	-0.06	-0.32	-0.2	-0.32	-0.16	-0.16	-0.15	-0.26	-0.3
A_75_P01688642		11	391827	0.12	0.07	0.25	0.1	0.1	0.48	0.08	0.08	0.12	0.68	0.36	-0.13	0.14	0.96	0.14	-0.14	0.17	-0.28	0.07	0.07
A_75_P01226118		4	928486	0.05	0.18	0.26	0.04	-0.08	0.29	0.07	-0.06	0.21	0.11	0.02	-0.36	-0.28	-0.46	-0.65	-0.23	-0.39	-0.5	0.52	0.51
A_75_P01750236		12	348771	-0.07	0.02	-0.25	0.04	-0.07	-0.31	-0.03	-0.06	-0.07	-0.06	-0.25	0.58	0.02	0.05	-0.27	-0.04	-0.03	0.14	-0.43	-0.34
A_75_P01044405		2	219867	0.5	0.17	1.64	1.45	0.37	0.69	0.52	0.42	0.41	0.59	0.61	1.11	1.36	-0.04	2.07	1.14	0.07	0.68	0.24	0.15
A_75_P01671176		11	214992	-0.07	-0.13	-0.11	-0.09	0.12	-0.04	0.06	0.08	0.02	-0.03	0.03		-0.06	0.02	0.07	0.1	0.36	0.27	-0.08	-0.08
A_75_P01127025		3	244003	0.09	-0.12	-0.15	-0.06	0	0.05	-0.03	0.07	0.11	-0.2	0.29	0.09	0.05	-0.05	-0.11	0.12	0.37	0.31	-0.42	-0.16
A_75_P01933938		14	205149	0.07	0.62	0.06	0.24	0.36	0.04	0.05	0.14	0.01	0.03	0.15	0.18	0.06	-0.12	-0.02	-0.08	0.01	-0.42	0.26	0.07
A_75_P01850610		13	287209	0.43	0.05	0.59	0.41	0.34	0.74	0.51	0.16	0.44	0.46	0.57		0.25	0.26	0.44	0.37	0.15	0.29	-0.05	-0.22
A_75_P01182185		4	484477	-0.04	0.01	-0.01	0.02	-0.09	0.2	0	0.08	-0.09	-0.01	-0.03	0.4	-0.28	-0.2		-0.1	-0.38	-0.68	0.15	-0.04
A_75_P01803438		12	887689	-0.08	0.06	-0.27	-0.18	-0.13	-0.41	-0.21	-0.09	-0.07	-0.2	-0.28	-0.55	-0.38	-0.36	-0.47	-0.47	-0.08	-0.18	-0.12	0
A_75_P01190504		4	568296	-0.03	0.14	0.14	0.1	0.1	0.36	0.19	0.29		0.32	0.21	0.05	0.24	0.24	-0.15	0.11	0.28	-0.07	0.26	0.19
A_75_P01064988		2	427297	0.06	0.16	1.04	1.11	0.24	0.17	-0.12	0.07	0.07	0.07	0.27	0.55	0.92	0.28	0.63	0.78	0	0.64	0.13	-0.05
A_75_P01734219		12	186276	0.01	0.03	-0.1	-0.04	-0.21	-0.23	0	-0.07	-0.05	-0.15	-0.25	-0.1	-0.17	-0.08	-0.25	-0.09	0.19	0.13	-0.26	-0.18
A_75_P01060583		2	382776	0.07	0.04	0.99	0.96	-0.05	0.14	0.18	0.15	0.22	0.26	-0.04	-0.07	0.89	0.5	0.98	0.89	-0.19	0.95	-0.23	-0.16
A_75_P01810312		12	957147	-0.08	0.07	0.01	0.04	-0.11	-0.21	-0.08	-0.08	-0.24	-0.03	-0.1	0.14	-0.05	-0.18	0.01	-0.21	-0.27	-0.36	0.04	-0.05
A_75_P01168787		4	349087	-0.08	0.04	-0.24	-0.1	0.09	-0.36	-0.35	-0.04	-0.29		-0.59	-0.25	-0.28	-0.12	-0.52	-0.38	-0.23	-0.32	-0.37	-0.55
A_75_P01502115		8	251452	-0.15	-0.07	-0.34	-0.13	0.13	-0.29	-0.23	0.06	-0.11	-0.1	-0.15	-0.04	-0.05	-0.15	0.11	-0.13	-0.15	0.09	-0.01	-0.08
A_75_P01921524		14	79995	0.22	0.57	0.28	0.12	0.11	0.23	0.17	0.03	0.16	0	0.22	-0.04	0.22	0.38	0.14	0.61	0.22	0.28	-0.4	0.35
A_75_P01847313		13	254113	-0.03	0.03	-0.28	0.06	0.27	-0.11	0	0.17		0.06	0.04		0.03	-0.1	0.27	0.03	-0.06	-0.23	0.11	0.1
A_75_P01354444		6	118588	-0.02	-0.23	-0.15	-0.03	0.27	0.15	0.35	0.45	0.48	0.24	0.25	0.15	0.88	0.58	1.78	1.1	1.27	1.29	-0.18	-0.28
A_75_P01996719		15	56216	0.07	0.1	-0.18	-0.05	0.06	-0.23	-0.02	-0.02	-0.06	-0.1	-0.01	-0.21	-0.09	-0.08	-0.29	-0.08	-0.03	0.12	-0.41	-0.3
A_75_P01087374		2	654300	0.22	0.21	1.22	1.09	0.05	0.14	0.14	0.06	-0.02	0.12	0.04		1.05	0.42	0.27	0.95	0.22	0.66	0.02	-0.06
A_75_P01909227		13	879370	-0.48	-0.21	-0.54	-0.35	-0.38	-0.75	-0.23	-0.11	-0.18	-0.22	-0.54	-0.21	-0.27	-0.35	-0.51	-0.26	0.12	-0.01	-0.09	-0.14
A_75_P01903829		13	824740	0.08	0.09	0.4	0.13	0	0.73	0.06	0.18	0.24		-0.93	-0.26	0.25	-0.1	0.24	0.01	-0.01	-0.2	0.29	0.26
A_75_P01868287		13	465907	-0.06	-0.06	-0.14	-0.19	0.08	-0.28	-0.2	-0.14	-0.14	-0.04	-0.02	0.21	-0.12	-0.28	-0.11	-0.33	-0.34	-0.15	0.06	0.06
A_75_P01468210		7	998461	0.24	-0.07	0.18	0.03	-0.08	0.41	0.14	0	0.28	0.02	0.21	-0.12	-0.1	0.22	-0.07	0.12	0.07	-0.02	0.18	0.21
A_75_P01809709		12	951003	-0.32	-0.65	-0.34	-0.52	-0.59	-0.54	0.01	-0.07	0.02	0.07	-0.45	0.28	0.18	0.53	0.11	0.35	0.47	0.67	-0.47	-0.4
A_75_P01609725		10	339269	-0.23	-0.13	-0.26	-0.1	0.12	-0.08	-0.08	-0.01	-0.32	-0.08	-0.08	0.08	0.21	0.21	-0.15	0.27	0.08	-0.15	-0.1	-0.21
A_75_P01535317		9	25310	0.84	1.39	0.84	1.14	1.08	0.73	0.11	0.34	0.19	0.17	0.79	-0.26	-0.23	-0.34	-0.53	-0.21	0.06	-0.25	0.32	0.22
A_75_P01509106		8	322071	-0.1	-0.08	-0.33	-0.08	0.15	-0.27	-0.16	-0.04	-0.17	-0.24	-0.03	-0.13	-0.09	-0.19	-0.32	-0.05	0.18	0	-0.11	-0.01
A_75_P02012398		15	214042	-0.18	-0.04	-0.25	-0.08	0.09	-0.29	-0.2	-0.13	-0.29	-0.1	-0.21	-0.14	-0.24	-0.24	-0.5	-0.19	-0.06	-0.32	-0.19	-0.25
A_75_P01934133		14	207089	-0.02	0.53	0.17	0.2	0.12	0.31	0.16	0.15	0.05	0.09	0.15	-0.21	0.13	0.14	0.23	0.19	0.14	0.09	0	-0.02
A_75_P01488214		8	110630	0.06	-0.12	0.04	0.05	0.09	0.1	0.04	0	0.07	0.01	0.16		0.15	-0.1	-0.2	0.07	-0.19	-0.03	0.04	0.1
A_75_P02030424		15	396581	-0.21	-0.07	-0.48	-0.23	-0.09	-0.47	-0.25	-0.14	-0.16	-0.28	-0.24		-0.29	-0.3	-0.75	-0.26	-0.02	0.2	-0.23	-0.15
A_75_P01098034		2	762707	-0.01	0.05	0.73	0.85	-0.11	-0.24	-0.06	0.07	0.01	-0.27	0.03	0.58	0.36	0.06	0.46	0.66	0.05	0.57	-0.27	0
A_75_P01453203		7	846339	0.33	0.08	0.43	0.21	-0.03	0.78	0.44	0.25	0.46	0.43	0.16	0.87	0.19	0.49	1.03	0.37	-0.02	0.13	0.31	0.37
A_75_P01351986		6	93112	0.02	0	-0.03	0.03	0.1	0.03	0.12	0.11	0.13	0.09	-0.01	0.19	0	0.14	0.17	0.08	0.37	0.41	0.06	-0.07
A_75_P01046646		2	242297	-0.07	0.02	0.99	0.95	-0.16	-0.02	-0.15	0.03	-0.05	0.81	-0.23	-0.55	0.68	0.15	0.46	0.73	0.01	0.47	0.04	-0.04
A_75_P01363168		6	206618	-0.04	0.07	-0.04	0.02	-0.01	-0.01	-0.15	-0.14	-0.01	-0.13	-0.06	-0.2	-0.13	-0.28	-0.43	-0.2	0.19	-0.09	0.08	-0.08
A_75_P02071007		15	806479	-0.06	-0.18	-0.05	-0.04	0.05	-0.06	0.04	0.07	0.07	0.07	-0.11	0.51	0.07	0.14	0.22	0.03	0.03	-0.14	0.16	0.25
A_75_P01411410		7	424282	-0.21	0.03	-0.24	-0.15	-0.01	-0.28	-0.32	-0.22	-0.22	-0.19	-0.31	-0.34	-0.01	-0.73	-0.87	-0.24	-0.18	-0.31	-0.09	-0.33
A_75_P01883805		13	622902	0.08	0.07	0.17	0.13	-0.07	0.14	0.08	0	0.09	0.24	0.17	0.15	0.12	-0.04	0.39	-0.02	0.18	-0.09	0.01	-0.05
A_75_P02133987		16	353496	-0.13	0.03	0.03	-0.07	-0.2	-0.01	-0.22	-0.16	0.01	-0.22	-0.1	0.23	-0.51	-0.21	0.31	-0.34	-0.11	-0.13	0.28	0
A_75_P02070550		15	801931	0.02	0.08	0.09	0.06	0.09	-0.04	-0.04	0.06	0.06	0.08	-0.04	-0.12	0.08	-0.27	0.23	-0.02	-0.03	0.06	0.11	0.02
A_75_P01190409		4	567345	-0.28	-0.04	-0.44	-0.28	-0.32	-0.41	-0.33	-0.06	-0.21	-1.01	-0.72	-0.09	-0.2	-0.14	-0.28	-0.29	-0.04	-0.43	-0.07	-0.14
A_75_P01408955		7	399726	-0.26	-0.13	-0.4	-0.42	-0.15	-0.59	-0.3	-0.59	-0.45	-0.41	-0.49	-0.3	-0.39	-0.08	-0.27	-0.4	-0.17	-0.02	-0.52	-0.11
A_75_P01857257		13	354273	-0.22	0.05	-0.36	-0.16	0.17	-0.5	-0.35	-0.02	-0.16	-0.25	-0.2		-0.25	-0.59	-0.62	-0.48	-0.23	-0.54	0.27	0.28
A_75_P01720574		12	49268	0.09	0.15	0.31	0.11	0	0.22	0.11	-0.07	0.04	0.16	0.23	0.2	-0.22	-0.2	0.04	-0.2	-0.35	-0.33	-0.13	-0.17
A_75_P01829478		13	73853	-0.15	-0.09	-0.16	-0.13	-0.08	-0.17	-0.29	-0.07	-0.13		-0.1	-0.23	0.02		-0.49	-0.42	0.18	-0.12	-0.16	-0.15
A_75_P01289943		5	41916	-0.26	-0.13	-0.21	-0.25	-0.21	-0.35	-0.28	-0.15	-0.22	-0.26	-0.28	0.44	-0.13	-0.09	-0.15	-0.08	-0.05	-0.21	0.02	-0.02
A_75_P02175107		16	768268	0.15	0.1	0.3	0.04	-0.11	0.15	0.11	-0.04	0.19	0.04	0	0.14	-0.02	0.1	0.09	0.22	-0.14	0.1	0.15	0.15
A_75_P01646386		10	709833	0.04	0.08	0.07	0.05	0.05	0.03	0	-0.05	-0.03	-0.03	0.03	-0.05	0.04	-0.89	0.04	-0.04	-0.23	-0.35	0.29	0.26
A_75_P01580378		10	42706	-0.2	-0.04	-0.24	-0.21	-0.11	-0.43	-0.28	-0.31	-0.28	-0.16	-0.17	-0.27	-0.25	-0.24	-0.4	-0.18	-0.32	-0.2	-0.09	-0.12
A_75_P01246187		4	1130669	0.22	0.04	0.19	-0.02	0.11	0.28	0.2	0.07	0.22	0.07	0.17	0.05	0.03	0.21	0.08	0.12	0.17	0.12	0.01	0.11
A_75_P01417141		7	482096	0.01	0.03	-0.1	-0.1	-0.27	-0.26	-0.24	-0.21	-0.16	-0.23	-0.12	-0.19	-0.34	-0.23	-0.33	-0.34	-0.18	-0.19	-0.02	0.02
A_75_P01353703		6	110972	-0.06	-0.03	-0.18	0.01	0.15	0.03	-0.02	0.14	-0.01	-0.03	0.12		0.17	0.17	-0.14	0.13	0.12	0.49	-0.2	-0.15
A_75_P01989724		14	769709	6.6	6.87	6.11	6.05	6.13	5.49	0.03	-0.34	0.02	-0.04		-0.06	-0.12	0.07	-0.02	-0.21	-0.03	0	-0.04	0.19
A_75_P01836189		13	141455	-0.1	-0.09	-0.39	-0.1	0.27	-0.27	-0.18	-0.05	-0.27	-0.15	-0.11	0.24	0.05	-0.16	-0.64	-0.24	-0.08	-0.23	0.16	0.17
A_75_P01606172		10	303046	-0.2	0.08	-0.09	-0.05	-0.04	-0.26	-0.04	0.13	-0.08	0.06	-0.26	-0.1	-0.24	-0.24	-0.31	-0.3	0.29	-0.22	-0.12	-0.28
A_75_P01012556		1	128196	0.26	0.02	-0.03	0.14	0.35	1.33	0.27	-0.07	0.2	0.11	0.11	0.1	0.07	-0.34	0.08	0.22	0.07	-0.04	-0.2	-0.16
A_75_P02140226		16	416784	0.25	0.16	0.2	0.19	0.22	0.42	0.08	0.01	-0.09	0.11	0.13	0	-0.01	-0.2	-0.04	-0.11	0.03	-0.52	0.15	0.03
A_75_P01252268		4	1192391	0.06	-0.09	0.05	-0.1	-0.09	0.12	-0.06	-0.04	-0.05	-0.12	0.12	-0.07	-0.12	0.27	0	-0.24	-0.07	0.03	0.1	0.35
A_75_P01870476		13	487964	-0.07	0.08	0.22	-0.03	-0.09	-0.11	0.09	-0.09	0.01	-0.04	0	0.44	-0.07	0.17	0.23	-0.06	-0.22	-0.13	0.11	0.14
A_75_P01851096		13	292104	0.25	0.08	0.47	0.27	0.19	0.88	0.29	0.11	0.18	0.2	0.4		0.22	0.1	0.68	0.35	-0.09	-0.07	-0.02	-0.08
A_75_P01022572		1	229802											0.24					0.95	1.12
A_75_P01179762		4	459894	0.18	0.03	0.31	0.03	-0.03	0.43	0.16	-0.02	0.3	0.17	0.38	0.26	0.2	0.39	0.36	0.19	0.19	0.48	0.06	0.16
A_75_P01178022		4	442403	0.08	-0.05	0.02	0.05	0.02	0.15	0.01	0.02	0.06	0.01	0.17	-0.06	-0.13	-0.06	-0.16	-0.08	0.19	0.01	-0.04	-0.05
A_75_P01302142		5	165117	0.24	0.12	0.28	0.16	0.22	0.51	0.28	0.13	0.39	0.17	0.06		0.18	0.1	-0.05	0.22	0.41	0.21	-0.12	-0.26
A_75_P01316911		5	314614	0.12	0.01	0.06	-0.07	-0.19	0.19	0.1	0	0.15	0	0.04	0.03	-0.33	-0.07	-0.16	-0.08	-0.05	0	0	0.13
A_75_P01382664		7	133979	0.1	0.07	0.18	0.09	-0.1	0	0.08	0.01	0.41	-0.09	-0.4	-0.06	-0.17	-0.03	-0.16	-0.26	0.03	0.5	-0.07	0.03
A_75_P02177020		16	787491	-0.3	-0.25	-0.18	-0.07	-0.07	-0.07	0.21		-0.42	0.13	0.22	0.17	0.22	0.43	0.13	0.38	0.21	-0.31	0	-0.15
A_75_P02133918		16	352851	0.07	0.08	0.16	0.12	0.28	0.32	0.1	0.11	0.01	0.05	-0.21	0.04	0.04	-0.01	0.1	-0.01	0.02	-0.38	-0.02	-0.16
A_75_P01472835		7	1045246	-0.36	-0.12	-0.35	-0.29	-0.24	-0.23	-0.1	-0.01	0.06	0.06	-1.75	-0.05	-0.11	-0.02	-0.21	-0.07	0.24	0.27	0.41	0.39
A_75_P01286499		5	6965	-1.91	-1.81	-2.26	-2.16	-2	-2.33		-0.48	-1.49	-0.74	-0.09	-0.69	0.18		-0.59	1.07	0.6	-0.05	-0.1	-0.04
A_75_P01084813		2	628273	-0.08	-0.11	0.83	0.86	-0.11	0.15	-0.08	-0.09	-0.02	0.05	-0.35	0.23	0.81	0.14	0.35	0.48	-0.25	0.51	0.42	0.33
LAMBDAPCR3-17		4	159284	-0.1	0.1	-0.04	-0.2	-0.17	0.37		0.16	0.13	-1.47	-0.18		0.2		-0.9	0.66	-0.36	0.71	-0.17	-0.26
A_75_P02012491		15	214988	0	0.23	0.1	0	0.03	-0.09	-0.03	-0.02	-0.03	-0.03	-0.13	-0.09	-0.2	-0.31	-0.21	-0.24	-0.02	-0.35	0.08	-0.07
A_75_P01832411		13	103368	-0.04	-0.04	-0.1	-0.2	0	-0.12	0.01	-0.06	0.07	0.07	-2.17	0.04	0.13	-0.06	0.44	-0.06	0.03	-0.01	0.21	0.06
LAMBDAPCR2-13		4	159284								-2.28	-3.1	-2.86	-0.25						0.68	-0.38	-0.27	-0.36
A_75_P02074651		15	842844	-0.13	-0.02	-0.35	-0.16	0	-0.45	-0.14	-0.03	-0.12	-0.1	-0.03		-0.04	-0.06	-0.52	-0.25	0.03	-0.01	-0.16	-0.16
A_75_P01330828		5	455383	-0.02	-0.04	-0.27	0.03	0.04	0.1	0.05	0.01	0.17	0	-0.2	-0.04	0.07	-0.1	-0.15	-0.14	0.2	0.21	0.2	0.13
A_75_P01006814		1	69987	-0.01	-0.05	0.22	0	-0.13	1.29	0.17	-0.02	-0.22	0.19	0.04	0.07	-0.07	-0.31	0.34	-0.08	-0.07	-0.64	0.24	0.21
A_75_P01012852		1	131344	0.13	0	0.2	0.04	-0.15	1.32	0.14	0.12	0.16	-0.1	-0.16	-0.31	-0.27	-0.09	-0.31	-0.02	-0.06	0.01	0.08	0.12
A_75_P01126367		3	237271	-0.08	-0.14	0.13	-0.13	-0.26	0.01	0.17	0.08	0.14		0.11	-0.26	0.18	0.12	0.4	0.02	0.04	-0.05	0.17	0.22
A_75_P02149071		16	506189	0.14	0.15	0.27	0.04	-0.01	0.17	0.15	0.14	0.12	0.09	0.25		-0.1	-0.01	-0.22	-0.1	-0.08	-0.08	0	0.06
A_75_P01586402		10	103719	0.26	-0.11	0.33	0.01	0.02	0.26	0	-0.23	0	-0.09	0.11	0.04	0.04	0.29	0.08	0.24	0.01	0.56	-0.2	-0.26
A_75_P02155930		16	574703	0.13	0.21	0.19	0.29	0.16	0.34	0.24	0.25	0.33	0.28	-0.15	0.14	0	0.07	-0.01	0.04	0.42	0.26	0.06	0.08
A_75_P02139661		16	410888	-0.04	0.05	-0.21	-0.07	-0.03	0.08	-0.08	-0.04	0.06	-0.16	0.11	-0.04	-0.2	-0.22	-0.37	-0.25	0.19	-0.07	-0.09	0
A_75_P01615234		10	394386	0.06	-0.03	-0.08	0	0.17	-0.03	-0.1	0.02	-0.02	-0.12	-0.36	0.58	-0.08	-0.28	-0.29	-0.18	-0.25	-0.27	-0.12	-0.04
A_75_P01847392		13	254919	-0.16	-0.14	-0.24	-0.14	-0.14	-0.24	-0.18	-0.07	-0.06		-0.13	-0.81	-0.14	0.17	1.13	-0.08	-0.13	-0.04	-0.04	0.05
A_75_P01183792		4	500588	-0.06	-0.06	0	-0.31	-0.23	-0.35	0.06	-0.24	-0.12	0.01	0.13	0.06	-0.06	0.19	0.3	-0.29	0.1	0.18	-0.15	0.13
A_75_P01522428		8	456309	0.15	0.05	0.03	0.12	0.21	0.31	0.09	0.2	0.12	0	0.01	-0.52	0.2	-0.14	-0.55	0.04	0.18	-0.35	0.17	-0.03
A_75_P01707524		11	583251	-0.06	-0.07	-0.16	-0.08	-0.01	-0.02	-0.17	-0.08	-0.16	-0.2	0.51		-0.08	-0.17	-0.11	-0.1	0.13	0.06	0.04	0.07
A_75_P01997107		15	60093	0.4	0.39	0.31	0.39	0.47	0.47	0.07	0.08	0.12	-0.04	0.2	0.42	0.24	0.2	1.01	0.22	0.51	0.43	0.18	0.06
A_75_P01793976		12	792211	0.01	0.05	0.18	0.03	0.18	0.09	0.04	-0.02	0.07	0.08	-0.01	-0.2	-0.05	-0.09	0.39	-0.08	-0.09	-0.01	-0.13	-0.15
A_75_P01750329		12	349703	-0.12	-0.05	-0.05	-0.09	-0.12	-0.18	0.06	0.16	0.17	0.07	0.24		0.09	0.08	0.11	-0.04	0.07	0.12	0.22	0.34
A_75_P01008821		1	90379	0.06	-0.09	0.17	-0.13	-0.13	1.19	0.22	0.11	0.19	0.13	0	0.22	0.04	0.14	0.23	0.25	0.08	0.11	0.33	0.41
A_75_P01855204		13	333597	-0.01	-0.01	-0.01	-0.03	-0.06	-0.1	0	0.08	0.16	-0.03	-0.48	0.18	0.05	0.12	0.04	0.04	0.17	0.24	0.18	0.17
A_75_P02013335		15	223687	-0.45	-0.42	-0.47	-0.51	-0.58	-0.63	-0.06	-0.43	-0.28	-0.1	0.1	-0.15	-0.23	-0.23	-0.3	-0.17	-0.4	-0.43	0.29	0.27
A_75_P01065957		2	437084	0.08	0.13	1.08	1.1	0.25	0.29	0.13	0.2	0.17	0.33	0.19	0.53	1.14	-0.02	1.23	0.93	-0.17	0.52	0.27	0.1
A_75_P01539646		9	69506	0.16	0.03	0.08	0.93	0.23	0.21	0.14	-0.03	0.13	0.06	-0.06		0.88	0.59	0.75	0.75	0.49	0.67	-0.08	-0.03
A_75_P02092901		15	1027871	0.13	-0.09	-0.04	0.04	0.1	-0.1	-0.01	0.02	-0.14	-0.01	-0.02	-0.18	0.11	-0.06		0.08	0.04	-0.17	-0.14	-0.13
A_75_P01349645		6	69788	-0.06	-0.17	0.03	-0.02	-0.03	-0.02	0.03	0.1	0.17	0.08	0.02	0.17	0.16	-0.18	-0.1	0.08	-0.09	-0.15	0.16	0.08
A_75_P02154723		16	562600	-0.17	-0.06	-0.04	0.01	0.11	-0.37	-0.14	-0.07	-0.22	-0.03	0.23		-0.24	-0.27	0.09	-0.14	-0.17	-0.2	-0.13	-0.22
A_75_P01524404		8	476426	-0.04	-0.08	-0.1	0	-0.05	0.03	-0.1	-0.01	-0.03	-0.05	0.09		-0.02	-0.09	-0.03	-0.05	0.22	0.01	-0.04	0
A_75_P02045712		15	551110	0.05	-0.05	-0.08	0.11	0.08	0.05	-0.02	0.05	0	-0.01	0	-0.08	0.04	-0.04	-0.07	-0.09	0.29	0.18	-0.09	-0.06
A_75_P02056387		15	659074	-0.08	-0.13	-0.14	-0.11	0.01	-0.13	-0.04	-0.13	-0.27	-0.11	-0.23	0.02	-0.15	0.06	-0.11	0.03	-0.15	-0.38	-0.25	-0.18
A_75_P01636342		10	608073	-0.1	-0.08	-0.54	-0.24	0.18	-0.39	-0.2	-0.02	-0.14		0.08	-0.3	-0.13	-0.41	-0.83	-0.33	-0.07	-0.13	-0.1	-0.01
A_75_P01024089		2	15211	0.02	-0.17	0.89	0.85	-0.13	0.05	0.15	0.2	0.29	0.25	0.26		1.01	0.33		0.88	0.17	1.13	-0.09	-0.03
A_75_P01120500		3	177284	0.21	-0.01	0.41	0.13	0.11	0.42	0.28	-0.08	0.37	0.29	0.03	0.28	0.25	0.39	0.41	0.25	0.15	0.49	-0.42	-0.29
A_75_P01196713		4	630971	0.04	0.03	0.12	-0.04	-0.16	0.06	0.22	0.11	0.14	0.06	0.24	0.23	-0.09	-0.09	0.02	-0.13	0.07	0.05	-0.01	0.08
A_75_P02154466		16	560032	0.01	0.07	0.19	0.17	0.09	0.28	0.35	0.14	0.25	0.26	-0.71	0.54	0.24	0.3	0.42	0.33	0.3	0.45	-0.06	-0.09
RDNAPROBE-57		4	159284	-0.31	0.51	-0.44	-0.13	0.01	-0.67	0.23	0.12	-0.13	0.2	0.16	-0.54	-0.48	-0.43	-0.9	-0.48	-0.42	-0.75	0.83	0.64
A_75_P01335960		5	508036	-0.04	0.01	-0.06	0.11	0.14	-0.12	-0.03	0.14	-0.04	-0.04	-0.03	-0.28	-0.06	-0.28	0.28	-0.01	-0.21	-0.32	0.35	0.29
A_75_P01802756		12	880988	0.05	0.02	-0.02	-0.14	0	-0.21	-0.12	-0.06	-0.05	-0.14	-0.21	-0.02	-0.06	-0.2	-0.12	-0.16	-0.26	-0.09	-0.05	0.09
A_75_P02065008		15	745591	-0.18	-0.07	-0.3	-0.06	0.05	-0.4	-0.4	-0.13	-0.33	-0.18	0.19	-0.39	0.02	-0.65	-0.62	-0.19	-0.05	-0.31	-0.2	-0.28
A_75_P01035196		2	127195	0.1	-0.01	1.24	1.1	0.01	0.53	0.32	0.34	0.28	0.46	0.08		0.86	-0.28	1.84	0.93	-0.1	0.69	0.42	0.13
A_75_P01234855		4	1016938	-0.13	-0.12	-0.02	-0.01	0.04	-0.07	-0.06	-0.04	-0.08	-0.05	-0.06	0.21	0.03	0.17	0.88	0.14	-0.02	-0.12	-0.07	-0.13
A_75_P01154373		4	204240	-0.11	-0.39	-0.29	-0.2	-0.04	-0.09	0.15	0.07	0.22	0.05	-0.19	0.12	0.12	0.11	-0.03	0.12	0.15	0.15	-0.09	-0.08
A_75_P01413395		7	444135	-0.17	0	-0.12	-0.07	-0.11	-0.05	-0.01	0.01	-0.07	0.02	-0.05	0	-0.2	-0.21		-0.04	-0.18	-0.43	0.19	-0.02
A_75_P01464724		7	963271	0.09	-0.12	0.11	-0.04	-0.07	0.02	0.02	-0.03	-0.02	-0.02	0.02		-0.15	-0.03	0.16	-0.1	-0.53	-0.38	0.07	0.1
A_75_P01799579		12	848661	0.02	0.09	0.12	0	0.04	0.12	0.03	0.09	-0.05	0.07	0.18		0.12	-0.08	0.52	0	-0.16	-0.36	0.04	0.07
A_75_P01349445		6	67797	0.24	0.05	0.24	0.01	0.04	0.32	0.3	-0.01	0.1		-0.43	0.07	0.05	0.07	0.03	0.16	-0.05	0.35	-0.21	-0.07
A_75_P01151735		4	177694	-0.3	-0.13	-0.62	-0.4	-0.2	-0.88	-0.48	-0.25	-0.29	-0.39	0.03	-0.4	-0.51	-0.47	-0.43	-0.71	-0.24	-0.28	0.18	0.15
A_75_P01300672		5	150081	-0.07	-0.14	-0.23	0.04	0.31	0.14	-0.16	-0.03	-0.06	-0.19	-0.05	0.1	0.15	-0.18	0.02	0.03	-0.2	-0.14	-0.16	-0.32
A_75_P01709261		11	600826	-0.26	-0.03	-0.02	-0.11	-0.15	-0.19	0.08	0.03	0.22	0.09	0.4	0.31	-0.02	0.24	0.45	0.04	0.32	0.54	0.24	0.19
A_75_P01078799		2	567302	0.19	0.07	1.39	1.24	0.34	0.45	0.39	0.32	0.57	0.57	-0.15	1.34	1.41	0.92	1.92	1.42	0.26	1.07	0.07	-0.19
A_75_P01301185		5	155389	-0.1	-0.08	-0.33	-0.22	-0.02	-0.34	-0.27	-0.04	-0.23	-0.22	-0.03	-0.49	-0.27	-0.36	-0.28	-0.4	-0.15	-0.13	-0.39	-0.26
A_75_P01315720		5	302559	0.17	-0.08	0.08	-0.05	0.11	0.1	0.04	-0.03	0	-0.03	0.05	0.15	0.11	0.19	0.15	0.2	-0.2	0.04	0.22	0.17
A_75_P01424300		7	554916	-0.06	0.09	-0.15	0.01	0.24	-0.16	-0.18	0.13	0	-0.07	0.14	-0.31	-0.03	-0.25	-0.56	-0.1	0.12	-0.06	-0.32	-0.5
A_75_P01093140		2	713026	-0.86	0.02	1.24	1.08	0.03	0.45	0.13	0.04	0.21	0.27	0.43		0.92	0.46	1.17	0.98	-0.21	0.55	0.16	0.19
A_75_P01097219		2	754363	0.25	-0.03	1.28	1.11	0.02	0.39	0.22	0.25	0.33	0.31	0.01		1.37	1.01	1.44	1.34	0.34	1.48	-0.06	-0.09
A_75_P01598440		10	225345	0.04	0	0.09	0.15	0.19	0.01	0.1	0.05	0.1	0.26	0.32	-0.12	-0.08	-0.1	0.05	-0.05	-0.01	0.13	-0.19	-0.25
A_75_P02042170		15	515314	0.12	0.07	0.18	0.21	0.29	0.38	0.13	0.19	0.05	0.22	-0.22		0.49	0.24	1.33	0.47	0.06	-0.1	0.13	0.08
A_75_P01611518		10	357028	-0.24	-0.26	0.01	-0.27	-0.44	0.01	0.36	0.29	0.36	0.31	-0.16	0.52	0.41	0.36	0.59	0.3	0.26	0.45	0.2	0.25
A_75_P01354531		6	119429	-0.06	-0.01	-0.16	-0.11	0.13	-0.22	-0.14	0.09	0.05	-0.1	-0.1	0.38	0.19	0.17	-0.08	-0.02	-0.14	0.01	0.33	0.29
A_75_P02015504		15	245704	0.07	0.05	-0.08	-0.11	0	-0.34	0.03	-0.06	0.02	-0.03	0.08	-0.03	-0.12	0.01	-0.28	-0.13	0.12	0.03	-0.22	-0.16
A_75_P01921728		14	82071	0.17	0.58	0.16	0.06	-0.01	0.41	0.02	0	0.22	-0.12	0.25	0.08	-0.02	-0.03	-0.01	0.07	0.25	0.18	0.26	0.23
A_75_P01070490		2	483224	0.22	0	1.08	0.94	-0.07	0.05	0	-0.1	-0.06	0.09	0.18	0.74	0.76	0.42	0.69	0.94	0.24	1.04	-0.27	-0.14
A_75_P01922080		14	85630	0.15	0.54	0.24	0.07	0.14	0.32	0.1	0.05	0.08	0.11	0.19		0.15	0.06	0.36	0.07	-0.16	-0.11	0.34	0.27
A_75_P02107155		16	82141	0.12	0.07	0.39	0.1	-0.1	0.35	0.34	-0.02	0.26	0.21	-0.32	0.29	0.25	0.14	0	0.26	-0.12	0.11	0.14	0.1
A_75_P02085633		15	954188	-0.23	-0.08	-0.15	-0.17	-0.27	-0.46		0	-0.06	-0.52	-0.42	0.36	-0.03		0.22	-0.03	-0.07	-0.12	0.03	-0.01
A_75_P01119321		3	165572	-0.44	-0.46	-0.61	-0.42	-0.3	-0.55	-0.07	-0.28	-0.21	-0.12	-0.19	-0.13	-0.26	-0.17	-0.74	-0.16	-0.12	-0.12	-0.15	-0.26
A_75_P01654594		11	47420	-0.24	-0.01	-0.35	-0.17	-0.11	-0.4	-0.08	0.03	-0.26	-0.07	0.1	-0.17	-0.19	-0.13	-0.68	-0.03	0.1	-0.15	-0.11	-0.27
A_75_P01742913		12	274317	0.07	0.1	0.13	0.11	-0.13	0.02	0.13	0.14	0.08	0.23	-0.19	-0.26	0.05	0.06		0.05	-0.04	-0.12	0.06	-0.02
A_75_P01271891		4	1390535	0.02	0.03	0.06	0.02	-0.19	-0.12	0.07	0.08	0.03		0.06	0.22	0.03	0.07	0.6	0	-0.12	-0.12	0.11	0.21
A_75_P01538042		9	52940	0.27	0.12	0.37	1.23	0.03	0.34	0.26	0.17	0.25	0.12	-0.27	0.89	0.95	0.51	0.56	0.76	0.24	0.53	0.28	0.33
A_75_P02121208		16	223798	-0.01	0.01	0.02	-0.11	-0.16	-0.23	-0.12	-0.21	-0.05	-0.13		-0.23	-0.34	-0.27	-0.29	-0.35	-0.25	-0.18	-0.17	-0.08
A_75_P01897337		13	759138	-0.19	0.1	-0.18	-0.08	-0.11	-0.25	-0.11	-0.15	-0.17	-0.15	-0.58	-0.19	-0.19	-0.4	-0.25	-0.34	-0.11	-0.25	0.17	0.16
A_75_P01616042		10	402458	-0.55	-0.35	-0.63	-0.46	-0.33	-0.63	-0.35	-0.17	-0.28	-0.19	-0.08	0.04	-0.09	-0.3	-0.41	-0.1	-0.17	-0.41	0.04	-0.07
A_75_P02121047		16	222203	-0.11	0.04	-0.05	-0.04	-0.11	-0.13		-0.01	-0.06		-0.04	-0.15	0.09		0.39	0.1	0.02	-0.02	-0.06	-0.08
A_75_P02008632		15	176263	-0.02	-0.05	-0.1	-0.12	0	-0.14	-0.03	-0.12	-0.06	-0.07	-0.02	-0.47	-0.17	0.06	-0.33	-0.17	0.23	0.35	-0.12	-0.11
A_75_P01221938		4	886008	0	-0.03	-0.26	-0.08	0.21	-0.13	0.03	-0.21	-0.02	-0.04	0.31	-0.19	-0.06	-0.12	-0.36	0.08	-0.13	0.05	-0.09	-0.17
A_75_P02147356		16	488825	0.22	0.05	0.26	0.22	0.23	0.3	0.16	-0.06	0.15	0.06	0.12	-0.48	0.08	0.01	0.74	0.01	0.09	-0.3	-0.22	-0.13
A_75_P02000536		15	94763	-0.01	0.18	0	0.14	0.24	0.33	0.02	0.03	-0.05	0.07	0.04	0.42	0.17	0.06	-0.28	0.06	0.04	-0.11	0.12	-0.01
A_75_P01940876		14	275511	-0.01	0.45	-0.08	-0.17	0.07	-0.11	0.03	-0.02	0.05	-0.02	-0.35	0.11	0	0.13	0.11	-0.06	0.33	0.34	-0.31	-0.33
A_75_P01457809		7	892994	-0.04	0.01	-0.31	-0.1	-0.13	-0.47	-0.12	-0.1	-0.17	-0.27	-0.05	-0.25	-0.38	-0.29	-0.41	-0.34	-0.02	-0.08	-0.3	-0.11
A_75_P02149748		16	512907	-0.12	-0.01	0.07	-0.17	-0.01	-0.21	0.04	0.11	-0.05	0.02	-0.01	-0.43	-0.11	0.11	0.35	-0.02	0.14	-0.18	-0.1	-0.1
A_75_P01373761		7	43662	-0.09	-0.13	-0.27	-0.18	0.13	-0.24	-0.07	-0.12	0.02	0	-0.38	-0.01	-0.03	-0.12	-0.21	-0.09	0.03	-0.04	0.02	-0.13
A_75_P01625496		10	497910	-0.1	-0.05	-0.36	-0.11	0.08	-0.45	-0.39	-0.15	-0.23	-0.43	0.62	-0.92	-0.22	-0.54	-0.19	-0.51	-0.17	-0.47	-0.14	-0.02
A_75_P01806527		12	919132	0.24	0	0.38	0.28	0.37	0.45	0.26	0.16	0.26	0.3	0	0.53				0.42	0.16	0.19	0.32	0.21
A_75_P01746235		12	308005	-0.02	0.02	0.07	-0.04	0	0.14	-0.05	0	-0.06	0	-0.06	-0.25	-0.09	-0.13	-0.61	-0.17	-0.14	-0.31	-0.01	-0.17
A_75_P01378760		7	94287	0.13	-0.06	0.03	-0.02	-0.01	0.04	0.11	0.07	-0.05	0.11	0.01	-0.16	-0.12	-0.02	-0.03	-0.06	-0.14	-0.4	0.16	0.27
A_75_P01331227		5	459384	0.06	-0.04	-0.14	-0.08	0.03	-0.11	-0.35	-0.12	-0.19	-0.37	-0.04	-0.3	-0.08	-0.36	-0.24	-0.37	-0.23	-0.09	-0.1	0.16
A_75_P01676069		11	264265	-0.03	-0.09	-0.07	-0.12	-0.25	-0.03	-0.04	-0.02	-0.07	-0.11	0.09	0.05	-0.14	-0.03	0.08	-0.1	-0.03	0.03	-0.02	-0.04
A_75_P02091472		15	1013405	0.04		0.14	0.12	0.05	-0.03	0.07	-0.17	0.02	0.07	0.17	0.25	0.33	0.5	0.3	0.38	0.08	0.3	-0.03	0.08
A_75_P01213435		4	799777	0.21	0.1	0.37	0.26	0.01	0.17	0.4	0.3	0.17	0.43	0.38	0.56	0.18	0.22	0.32	0.11	0.08	0.13	-0.09	-0.08
A_75_P01496916		8	199168	0.25	0.18	0.48	0.38	-0.07	0.76	0.45	0.15	0.51	0.42	-0.01	0.52	0.55	0.7	0.41	0.38	0.43	0.6	0.15	0.23
A_75_P01630783		10	551505	-0.02	0	0	0.01	-0.08	-0.08	0.13	0.01	0.1	0.03	0.08	0.21	0.06	0.34	0.27	0.15	0.37	0.43	-0.22	-0.09
A_75_P01150419		4	159284	-0.05	-0.11	-0.09	-0.05	0	-0.05	-0.04	-0.2	-0.19	-0.05	0.26	-0.04	-0.07	0.02	-0.2	-0.05	-0.07	0.27	-0.48	-0.18
A_75_P01308735		5	232026	0.13	-0.06	0.16	-0.07	0.1	0.31	0.12	-0.06	0.08	0.02	0.23	0.22	0.07	0.08	0.04	0.05	-0.1	0.06	0.13	0.35
A_75_P01787369		12	725805	0.07	0.03	0.04	0.1	0.09	0.18	-0.03	-0.41	-0.11	-0.08	0.24		-0.03	-0.1	0.03	-0.02	-0.05	-0.09	0.19	0.18
A_75_P01546855		9	142433	0.25	-0.03	0.25	1.19	0.11	0.5	0.26	0.25	0.25	0.36	-0.2	0.82	1.23	1.08	1.26	1.12	0.56	1.14	-0.58	-0.49
A_75_P01542837		9	101989	-0.03	-0.01	-0.09	0.94	-0.1	-0.03	0.15	-0.02	-0.11	-0.1	0.15	0.45	0.85	1.45	0.48	0.8	0.38	0.74	0.07	0.06
A_75_P01544275		9	116391	0.17	-0.03	0.14	1.08	0.15	0.15	0.23	0.09	0.2	0.16	-0.31	0.88	0.95	0.99	0.93	1.14	1.16	1.17	-0.33	-0.35
A_75_P01889914		13	684597	-0.12	0	-0.11	-0.15	-0.17	-0.26	-0.35	0.01	-0.18		-0.01	-0.17	-0.12	0.07	0.43	-0.16		-0.67	0.33	0.31
A_75_P01506487		8	295469	0.01	0.06	0.01	0.1	0.07	0.02	-0.12	-0.13	-0.24	0.04	0.33	0.29	0.27	0.21	0.3	0.09	-0.12	-0.1	-0.01	-0.14
A_75_P02124388		16	256219	0.18	-0.12	0.05	0.1	0.26	0.06	-0.03	-0.07	-0.09	-0.04	0.23	0.41	0.26	0.25	0.39	0.03	0.14	0.06	0.14	0.08
A_75_P01054329		2	319755	0.01	0.1	1.36	1.26	0.25	0.15	0.19	0.29	0.14	0.34	0.13	0.84	1.15	0.68	1.77	1.17	0	0.8	0.29	0.28
A_75_P01161027		4	271030	-0.08	0.05	-0.11	0.02	0.06	-0.17	0.01	0.1	0.07	0.12	-0.02	0.17	0.17	0.2	0.01	0	-0.04	0.03	-0.19	-0.17
A_75_P01308121		5	225856	-0.02	-0.24	-0.23	-0.16	0.09	-0.09	0.09	0.04	-0.06	-0.08	-0.46	0.13	-0.08	0.04	-0.06	0.01	0.16	0.2	-0.23	0.02
A_75_P01018861		1	191840	-0.3	0.14	-0.23	-0.17	-0.4	0.72	-0.36	-0.2	-0.19	-0.32	0.04	-0.25	-0.49	-0.58	-0.27	-0.46	-0.28	-0.26	0.1	-0.01
A_75_P01033018		2	105374	-0.12	-0.09	0.73	0.83	-0.1	0.02	-0.07	0.09	0.02	0	-0.1	0.71	0.84	0.33	0.64	0.84	0.24	0.97	0.28	0.16
A_75_P01589160		10	131646	-0.1	-0.05	-0.35	-0.2	0.03	-0.33	-0.29	-0.2	-0.17	-0.11	-0.29	0.89	0.09	0.01	0.03	-0.16	0.03	-0.01	-0.03	-0.18
A_75_P02143687		16	451884	-0.29	-0.21	-0.26	-0.34	-0.4	-0.3	0.03	-0.02	-0.01	0	0.07	-0.15	-0.15	0.01	0.27	-0.04	-0.02	0.21	-0.14	-0.02
A_75_P01604742		10	288312	0.04	0.16	0.03	0.07	0.06	0.2	-0.01	0.1	0.1	0.09	0.01	-0.01	0.08	-0.1	-0.09	0.01	-0.14	-0.29	0.12	-0.01
A_75_P01743588		12	281117	0.06	0.03	-0.24	0.04	0.19	0	-0.18	-0.27	-0.19	-0.17	-0.83	-0.18	-0.14	-0.29	-0.49	-0.17	-0.13	-0.06	-0.12	-0.11
A_75_P01571925		9	396161	-0.78	-0.67	-0.94	0.03	-0.82	-0.99	-0.36	-0.2	-0.38	-0.11	-0.14		0.82	0.4	-0.76	0.65	0.49	0.49	-0.41	-0.37
A_75_P01910912		13	896480	-0.2	-0.01	-0.36	-0.24	-0.07	-0.46	-0.3	-0.1	-0.04	-0.22	-0.59		-0.15	-0.29	-0.21	-0.18	0.09	0.11	-0.11	-0.09
A_75_P01097148		2	753658	-0.59	-0.64	0.46	0.36	-0.86	-0.78	-0.03	-0.35	-0.14	0.11	-0.04	0.98	1.05	0.76	1.07	0.87	-0.15	0.86	-0.21	-0.12
A_75_P01662170		11	124264	0.02	-0.15	-0.33	-0.12	0.17	-0.25	-0.25	-0.08	-0.19	-0.22	-0.05		-0.02	-0.33	-0.64	-0.12	-0.19	-0.17	0.01	-0.01
A_75_P01771868		12	569751	0.13	0.03	-0.07	-0.03	0.04	-0.21	-0.08	-0.09	-0.04	0.01	0.21		-0.06	0.23	0.08	0.03	0.06	0.15	-0.15	-0.1
A_75_P01027037		2	45013	-0.01	0.01	0.86	0.95	0.01	0.38	0.39	0.18	0.29	0.27	-0.04	1.03	1.19	0.76	1.17	1.21	0.46	1.34	0.09	0.09
A_75_P01441031		7	723522	-0.1	0	-0.18	0.03	0.15	-0.06	-0.11	0.08	0.01	-0.08	-0.11	0.02	0.04	-0.07	-0.07	-0.03	0.3	0.06	-0.16	-0.15
A_75_P02107537		16	86111	-0.22	0.01	-0.33	-0.19	-0.12	-0.36	-0.2	-0.11	-0.22		-0.02	-0.13	-0.19	-0.14	-0.27	-0.16	0	0.18	-0.28	-0.2
A_75_P01871431		13	497731	-0.14	-0.07	-0.2	-0.21	-0.14	-0.18	-0.02	-0.06	0.04	-0.14	-0.21	-0.21	-0.19	-0.27	-0.19	-0.22	0.07	0.05	0.28	0.3
A_75_P01962403		14	492729	-0.06	0.53	0.03	-0.01	-0.01	-0.06	-0.18	-0.02	-0.16	-0.1	0.2		0.09	-0.3	0.47	-0.11	-0.23	-0.76	0.38	0.34
A_75_P02046863		15	562514	0.26	0.11	0.15	0.3	0.38	0.27	-0.02	0.08	0.09	0.1	-0.69	-0.14	0.2	0.07	0.38	-0.02	0.03	0.03	-0.06	-0.06
A_75_P01378955		7	96195	-0.41	-0.29	-0.49	-0.58	-0.52	-0.86	-0.54	-0.36	-0.38	-0.46	0.34	-0.45	-0.41	-0.5	-0.51	-0.44	-0.5	-0.57	0.13	0.13
A_75_P01611179		10	353612	0.45	0.62	0.28	0.6	0.88	0.37	-0.28	-0.03	-0.41	-0.07	0.08	-0.05	-0.04	-0.19	-0.4	0.01	0.13	-0.55	-0.35	-0.41
A_75_P02109424		16	104941	0.18	0.05	0.25	0.02	-0.07	0.38	0.29	-0.04	0.06	0.18	0.37	0.37	0.05	0.27	0.13	0.21	0.07	0.37	-0.26	-0.1
A_75_P01276996		4	1442393	0.05	0.1	0.28	0.15	0.21	0.31	0.11	0.19	0.15	0.23	0.23	0.16	0.09	-0.34	0.39	0.13	0.24	0.33	0.17	-0.02
A_75_P01926273		14	127702	0.19	0.49	0.23	0.05	0.09	0.1	0.29	0.14	0.18	0.2	0.18		0.12	0.23	0	0.22	0.15	0.29	-0.37	-0.2
A_75_P01929907		14	164244	0.01	0.5	-0.04	0.05	-0.08	0.29	0.21	0.27	0.13	0.11	0.08	0.03	-0.14	-0.02	-0.05	0.06	0.05	-0.16	0.16	0.16
A_75_P01436953		7	682723	0.02	0	0.02	0.02	0.08	0.08	-0.14	0.04	-0.1	-0.12	-0.8	-0.21	0	-0.24	0.01	-0.23	0.07	-0.42	0.09	0.14
RDNAPROBE-32		4	159284	-0.54	0.33	-0.25	-0.2	0	-0.54	0.41	0.03	-0.04	0.3	-0.15	-0.33	-0.35	-0.18	-0.57	-0.3	-0.33	-0.37	0.74	0.62
A_75_P02021746		15	308755	-0.11	-0.15	-0.3	-0.27	0.09	-0.36	-0.33	-0.09	-0.18	-0.22	-0.01	-0.31	-0.19	-0.22	-0.56	-0.29	0.03	-0.02	-0.24	-0.09
A_75_P01772467		12	575777	0.14	0.05	0.11	0	-0.2	-0.07	0.03	0	0.08	-0.08	0.15	-0.39	-0.31	-0.07	-0.44	-0.26	0.01	-0.2	-0.13	0.22
A_75_P01817371		12	1028551	0.12	0.21	0.47	0.22	0.01	0.41	0.32	0.29	0.15	0.32	-5.27	0.19	0.27	0.2	0.14	0.34	0.05	-0.05	0.05	-0.01
A_75_P01575845		9	436323	-5.85								-2.75		-0.09						-0.44	0.04
A_75_P01349201		6	65271	-0.12	-0.14	-0.28	-0.09	0.02	-0.16	-0.14	0.01	-0.11	0.01	0.06	0.47	0.24	-0.01	0.46	0.01	0.07	-0.07	0.22	0.13
A_75_P01498879		8	212229	0	0.12	0.06	0.07	0.09	0.43	-0.04	0.07	0.01	0	-0.28	-0.07	-0.12	-0.34	-0.22	-0.11	0.05	-0.32	0.14	0.02
A_75_P02129059		16	303469	-0.14	0.05	-0.21	-0.23	-0.16	-0.56	-0.35	-0.3	-0.39	-0.36	-0.25	-0.37	-0.18	-0.24	-0.09	-0.32	-0.06	-0.1	0.32	0.2
A_75_P01632912		10	573142	-0.14	-0.1	-0.24	-0.15	-0.09	-0.27	-0.22	-0.23	-0.24	-0.31	-0.33	-0.38	-0.26	-0.51	-0.03	-0.42	-0.63	-0.52	0.28	0.21
A_75_P02150549		16	520974	-0.18	-0.64	-0.35	-0.58	-0.54	-0.46	-0.37	-0.86	-0.4		-0.23		0.78	0.13	-0.66	0.87	0.17		-0.38	-0.2
A_75_P01451653		7	830893	-0.21	-0.25	-0.27	-0.21	-0.18	-0.23	-0.06	0.01	-0.25		-0.25		0.05	0.12	-0.47	0.08	0.01	0	-0.16	-0.14
A_75_P01300241		5	145666	-0.14	-0.21	-0.4	-0.21	-0.2	-0.43	-0.09	-0.3	-0.16		0.04	-0.63	-0.3	0.14	-0.41	-0.25	0.05	0.32	-0.85	-0.42
A_75_P01088530		2	666238	0.06	-0.06	0.86	0.96	0.05	-0.26	-0.07	-0.09	-0.12	-0.08	0	0.55	0.64	0.22	0.44	0.69	0.12	0.91	-0.53	-0.27
A_75_P01998628		15	75515	-0.05	0.11	0.24	0.16	-0.1	-0.02	0.08	0.06	0.17	0.09	0.1	0.16	-0.06	-0.07	0.05	-0.21	-0.06	-0.02	-0.01	-0.06
A_75_P01297536		5	118431	0.15	-0.11	0.08	-0.05	0.17	0.19	0.18	-0.04	0.19	0.11	-0.11	0.25	0.18	0.13	0.05	0.26	0.06	0.19	0.31	0.35
A_75_P01012926		1	132118	-0.2	-0.14	-0.38	-0.07	0.22	0.97	-0.17	0.07	0.02	-0.08	0.21	0.78	0.05	-0.26	-0.7		0.14	-0.03	-0.08	-0.02
A_75_P02023524		15	326685	0.17	-0.32	-0.15	0.04	0.46	-0.05	-0.13	-0.24	0.04	-0.27	-0.09	-0.99		0.55		0.38	0.52	0.84	-0.64	-0.53
A_75_P01610079		10	342821	-0.07	-0.1	-0.45	-0.12	-0.21	-0.41	-0.22	-0.11	-0.12	-0.25	0.13	-0.37	-0.27	-0.36	-0.34	-0.25	0.1	0.18	-0.1	-0.08
A_75_P01764872		12	451373	0.14	0.14	0.2	0.08	0.03	0.33	0.19	0.03	0.11	0.06	-0.15	-0.05	-0.06	-0.16	0.1	0.11	-0.16	-0.27	0.36	0.24
A_75_P01704120		11	548765	-0.13	-0.11	-0.24	-0.13	0.04	-0.23	-0.2	-0.31	-0.29	-0.22	-0.97		-0.04	-0.19	-0.27	-0.14	-0.24	-0.33	-0.15	-0.23
A_75_P01650722		11	8645	-0.17	-0.1	-0.2	-0.1	-0.1	0.02	-0.05	0.14	0.15	0.32	0.07	-0.32	0.09	-0.17	-0.23	-0.08	-0.11	-0.26	0.29	0.22
A_75_P02002067		15	110126	0.05	-0.04	-0.11	-0.12	0	0.07	0.14	0.09	0.15	-0.04	-0.03	0.03	-0.13	0.05	-0.06	-0.11	-0.09	-0.04	0.03	0.17
A_75_P01897394		13	759693	0.1	-0.07	-0.14	-0.05	-0.09	0.02	0.1	0.22	-0.07	-0.06	0.4	-0.37	-0.18	0.07	-0.06	1.65	0.04	0.24	-0.43	-0.1
A_75_P01735112		12	195206	0.33	0.01	0.35	0.21	0.21	0.4	0.27	0.02	0.25	0.06	0.11	-0.18	-0.03	0.24	0.14	-0.09	0.1	0.14	-0.28	0.29
A_75_P02186357		16	881321	0	-0.07	0.14	-0.07	0.02	0.1	0.02	0.13	0.2	0.11	-0.05	0.23	0.06	0.04	0.27	0.02	0.27	0.29	0.09	0.04
A_75_P01691658		11	422513	-0.11	0.02	-0.12	-0.08	0.12	-0.02	-0.1	-0.28	-0.03	-0.07	-0.33	-0.16	-0.05	-0.25	-0.14	-0.21	-0.36	-0.27	0.24	0.21
A_75_P01416369		7	474198	-0.26	-0.05	-0.46	-0.39	-0.42	-0.59	-0.33	-0.33	-0.27	-0.23	-0.05	-0.38	-0.47	-0.2	-0.39	-0.36	-0.2	-0.15	-0.22	-0.03
A_75_P01347480		6	47902	-0.01	0.11	-0.01	0.02	0.17	-0.13	-0.09	-0.05	-0.03	-0.11	0.32		-0.21	-0.41	-0.26	-0.37	-0.18	-0.32	0.2	0.15
A_75_P01988645		14	758836	-0.01	0.42	0.11	0.03	0.04	0.27	0.36	0.38	0.31	0.32	-0.01	0.31	0.15	0.05	0.77	0.14	-0.13	-0.09	0.14	0.08
A_75_P02064368		15	739261	-0.17	-0.1	-0.26	-0.21	0.03	-0.26	-0.24	-0.1	-0.12	-0.13	0.13	0.16	-0.07	-0.11	0.58	-0.21	-0.05	-0.02	-0.16	-0.15
A_75_P01346745		6	40455	0.16	0.1	0.24	0.12	0.22	0.29	0.26	0.31	0.27	0.2	0.08	-0.06	0.36	0.1	0.57	0.31	-0.01	0.18	0.22	0.16
A_75_P01455173		7	866319	0.17	-0.05	-0.01	0.03	0.02	0.24	0.15	0.04	0.23	0.1	-0.2	-0.18	-0.11	-0.15	-0.35	-0.12	-0.14	-0.01	0.03	0.14
A_75_P01741061		12	255443	-0.05	0.01	-0.13	-0.05	0.15	-0.23	-0.19	-0.1	-0.19	-0.23	-0.2	0.13	-0.23	-0.18	-0.54	-0.19	0	-0.12	-0.33	-0.18
A_75_P01940304		14	269749	-0.24	0.39	-0.39	-0.16	0.03	-0.37	-0.19	-0.12	-0.26	-0.14	0.13	-0.09	-0.22	-0.96	-0.31	-0.22	-0.27	-0.35	0.26	0.22
A_75_P01024341		2	17687	0.11	-0.1	0.88	0.91	-0.04	-0.07	0.04	-0.23	0.12	0.07	-0.1		0.68	0.13	0.28	0.67	-0.3	0.52	0.33	0.34
A_75_P01658697		11	89136	-0.02	-0.19	-0.34	-0.24	0.25	-0.04	-0.02	0.01	0.05	-0.17	0		0.24	0.2	-0.41	0.23	0.07	0.49	-0.39	-0.24
A_75_P01776663		12	618209	0.1	0.02	0.13	-0.08	-0.04	0.08	0.06	-0.09	-0.01	-0.05	-0.19	-0.15	-0.16	0.05	-0.09	-0.08	-0.02	0.02	-0.21	-0.11
A_75_P01777009		12	621561	0.04	0.02	-0.19	-0.13	0.14	-0.18	-0.04	-0.08	-0.01	-0.03	0.13	-0.23	-0.19	-0.32	-0.38	-0.3	-0.06	-0.09	0.11	0.01
A_75_P01047243		2	248271	0.1	0	1.07	1.03	0.1	0.2	0.14	-0.02	0.06	0.22	-0.21	0.91	0.93	-0.06	1.25	1.02	-0.14	0.77	-0.03	-0.11
A_75_P02159889		16	614519	-0.1	-0.17	-0.17	-0.29	-0.12	-0.12	-0.01	-0.09	0	0.09	0.28	0.01	0.22	0.15		0.08	0.07	-0.12	0.25	0.28
A_75_P01708309		11	591128	0.01	-0.1	0.14	0.04	-0.06	0.39	0.16	0.18	0.19	0.35	-0.04	0.02	0.11	0.17	0.31	0.08	0.1	-0.03	0.45	0.55
A_75_P01837534		13	155085	0.01	0.03	-0.04	-0.05	-0.13	-0.02	0.03	0.08	0.02	0.08	0.1	0.15	-1.19	0.01	0	0.03	-0.13	-0.16	0.23	0.29
A_75_P01798430		12	837057	-0.04	0.08	-0.02	0.05	0.1	0.05	-0.11	0	-0.09	-0.07	-0.03	-0.14	-0.12	-1.03	-0.3	-0.09	-0.12	-0.14	0.01	-0.18
A_75_P01828971		13	68394	-0.05	-0.05	-0.11	-0.13	-0.06	-0.15	-0.24	-0.3	-0.13	-0.38	-0.05		-0.15	-0.22	-0.19	-0.11	-0.3	-0.2	-0.12	-0.18
A_75_P01657065		11	72755	-0.12	-0.21	-0.13	-0.14	-0.2	-0.07	-0.01	-0.16	-0.23	-0.22	-0.17	-0.02	-0.03	0.21	0.03	-0.09	-0.06	0.34	-0.22	-0.03
A_75_P01885229		13	637300	-0.07	0.01	-0.21	-0.02	0.12	-0.17	-0.12	0.22	0.12	0.44	0.77	-0.29	0.22	0.31	-0.26	0.01	0.05	0	-0.08	-0.05
A_75_P01620208		10	444561	0.29	-0.07	0.29	0.37	0.22	0.58	0.47	0.24	0.43	0.31		0.17	0.26	0.3	0.07	0.17	0.27	0.2	0.02	0.05
A_75_P01579204		10	30703	0.13	0.12	0.26	0.27	0.04	0.33	0.39	0.32	0.36	0.28	0.26	0.45	-0.07	0.17	-0.03	0.21	0.27	0.12	0.5	0.46
A_75_P01627392		10	517007	0.16	-0.17	0.1	-0.11	0.12	0.32	0.21	-0.01	0.21	0.17	-0.03	0.37	0.36	0.29	0.29	0.41	0	0.28	0.39	0.48
A_75_P01180042		4	462820	0.04	0.02	0.01	0.05	0.06	0.17	-0.08	0.01	-0.04	-0.03	-0.04	-0.27	-0.01	0.01	0.47	-0.12	-0.13	-0.16	0.43	0.38
A_75_P01123183		3	204589	-0.09	-0.16	-0.09	-0.22	-0.34	-0.24	0.02	0	-0.02	0.02	-0.21	0.11	-0.18	-0.18	0.18	-0.14	-0.23	0	0.04	0.03
A_75_P01181067		4	473192	-0.09	0.01	-0.06	0.05	-0.13	-0.1	-0.06	-0.01	-0.19		-0.03	-0.71	-0.03	0	-0.32	-0.02	-0.37	-0.47	-0.09	-0.15
A_75_P01304598		5	189943	-0.01	0.09	0.16	-0.1	-0.14	-0.23	-0.09	-0.21	-0.01	-0.04	0.01		-0.12	-0.04	0.15	-0.2	-0.06	-0.11	-0.11	-0.01
A_75_P01950324		14	370920	0.16	0.66	-0.05	0.08	0.21	-0.07	-0.1	0.08	0.04	0.04	0.03	-0.28	-0.02	-0.46	-0.29	-0.2	-0.08	-0.31	-0.02	-0.02
A_75_P01865750		13	440319	0.09	-0.01	0.25	0.08	0.03	0.03	0.13	0.04	0.03	0.1	-0.5	-0.04	-0.06	0.12	-0.05	0.05	-0.19	0.04	-0.35	-0.34
A_75_P01014290		1	145992	-0.52	-0.44	-0.68	-0.41	-0.23	0.27	0.01	0.07	-0.12	0.02	-0.06	0.54	0.03	-0.01	-0.54	0.22	0.11	0.05	-0.12	-0.08
A_75_P01228307		4	950605	-0.04	-0.01	-0.42	-0.09	0.21	-0.23	-0.2	-0.01	0.01	-0.28	-0.05	-0.16	-0.04	-0.19	-0.38	-0.21	0.2	0.19	-0.18	-0.04
A_75_P01842792		13	208052	0.07	0.08	0.14	-0.05	-0.27	0.04	0.04	-0.01	0.15	-0.11	-0.16	-0.11	-0.05	0.05	-0.05	-0.1	0.06	0.42	0.1	0.14
A_75_P01617681		10	419066	-0.19	-0.1	-0.18	-0.15	-0.16	-0.04	-0.14	-0.16	-0.1	-0.07	3.28	-0.21	-0.01	-0.31	-0.25	-0.13	-0.25	-0.43	0.12	0.08
A_75_P01989536		14	767798	3.62	4.63	4	4.07	4.15	3.72	-0.26	0.06	-0.07	0.46	0.04	0.55	-0.3	1.17	1.68	-0.36	-0.1	-0.29	-0.22	-0.33
A_75_P01781241		12	664355	-0.09	0.11	-0.14	-0.15	-0.23	-0.17	-0.06	-0.05	-0.03	-0.22	-0.1	-0.34	-0.52	-0.29	-0.57	-0.37	-0.08	-0.07	0.06	0.32
A_75_P01973547		14	605363	-0.12	0.43	-0.28	-0.09	0.11	-0.37	-0.27	-0.13	-0.23	-0.36	0.07	0.43	-0.25	-0.26	-0.35	-0.28	0.08	0.06	-0.2	-0.21
A_75_P01459049		7	905755	0.08	0.08	0.08	0.17	-0.1	0.45	0.17	0.15	0.24	-0.03	0.06	-0.17		-0.29	-0.38	-0.19	0.04	-0.13	0.39	0.47
A_75_P01145474		4	114461	-0.16	-0.25	-0.33	-0.15	0.05	-0.11	-0.01	-0.19	-0.11	-0.08	0.09	-0.13	0.02	-0.07	-0.19	0.07	-0.2	0.05	-0.44	-0.35
A_75_P01579042		10	29054	0.02	-0.07	-0.06	0.01	0.21	0.03	0.17	0.12	0.14	-0.05	-3.06	0.27	0.25	0.26	-0.09	0.22	0.28	0.34	-0.13	-0.19
CUP1PROBE-12		16	941837	-2.99	-2.95	-2.99	-2.91	-3.1	-3.11	0.06	0.08	-0.03		-0.19	-2.51	-0.06	-0.43	-2.61	0.08	-0.23	-0.06	-0.38	-0.46
A_75_P01713778		11	646316	-0.01	0.06	-0.02	-0.15	-0.33	-0.31	-0.06	-0.04	-0.12	-0.12	0.08	-0.16	-0.3	-0.08	-0.11	-0.18	-0.11	0.12	0.01	0.05
A_75_P01726688		12	110748	0.05	-0.12	0	-0.11	-0.19	-0.07	0.06	-0.23	0.02	-0.08	0.25	-0.08	-0.06	0	-0.29	-0.08	-0.09	0.22	-0.06	0.03
A_75_P01448178		7	795907	0.03	0.07	0.11	0.12	0.18	0.3	0.13	0.15	0.1	0.26	-0.45	0.16	0.25	-0.08	0.07	0.02	0.22	-0.02	0.19	0.04
A_75_P01560157		9	277020	-0.34	-0.11	-0.54	0.7	-0.41	-0.63	-0.28	-0.11	-0.26	-0.3	-0.19	0.79	0.5	0.46	0.71	0.49	0.69	1.02	0.04	-0.07
A_75_P01217934		4	845591	-0.28	-0.47	-0.41	-0.42	-0.13	-0.38	-0.01	-0.04	-0.22	-0.05	-0.11	0.21	0.13	0.16	-0.19	0.11	0.15	-0.09	-0.17	-0.17
A_75_P01797149		12	824098	-0.09	0	-0.02	0.01	0	-0.13	-0.01	0.03	-0.2	0.09	-0.17	-0.09	-0.07	-0.12	0.04	-0.11	-0.22	-0.71	0.26	0.06
A_75_P01631969		10	563442	-0.31	0.02	-0.38	-0.26	0.09	-0.41	-0.34	-0.3	-0.25	-0.22	-0.15	-0.36	-0.32	-0.47	-0.93	-0.39	-0.05	0.04	0.03	-0.11
A_75_P01882138		13	606012	-0.22	-0.09	-0.32	-0.23	-0.06	-0.16	-0.1	0.03	-0.02	-0.15	-0.04	0.04	0.01	0.02	0.1	0.04	0.18	0.26	0.06	0.11
A_75_P01814417		12	998579	-0.24	-0.07	-0.1	-0.09	-0.17	-0.4	-0.25	0.04	-0.14	-0.58	0.17	-0.12	-0.31	-0.19	0.2	-0.09	0.1	-0.32	0.03	0.03
A_75_P01856765		13	349247	0.1	0.11	0.14	0.01	0.13	0.38	0.12	0.13	0.21	0.25	-0.51	0.3	0.22	0.23	0.12	0.15	0.35	0.11	0.07	0.02
A_75_P01792820		12	780439	-0.44	-0.32	-0.59	-0.53	-0.46	-0.6	-0.18	-0.28	-0.13	-0.25	-0.11	-0.25	-0.3	-0.27	-0.25	-0.37	-0.33	-0.28	-0.21	-0.18
A_75_P01963861		14	507515	0.06	0.4	-0.04	-0.13	-0.09	0.03	-0.05	-0.42	-0.15	-0.16	-0.06	-0.08	-0.2	0.03	-0.18	-0.07	-0.44	-0.17	-0.03	-0.04
A_75_P01266425		4	1335232	0.09	0.15	0.14	0.05	0.01	0.01	-0.01	-0.19	-0.05	-0.01	-0.27	-0.17	-0.18	-0.23	0.32	-0.24	-0.27	-0.29	0.11	0.15
A_75_P01774961		12	600815	-0.11	-0.03	-0.24	-0.08	-0.04	-0.4	-0.17	-0.13	-0.22	-0.2	-0.24	-0.3	-0.38	-0.28	-0.41	-0.39	-0.11	-0.12	-0.41	-0.17
A_75_P01892616		13	711720	-0.13	-0.01	-0.41	-0.17	0.06	-0.21	-0.29	-0.27	-0.27	-0.3	-0.29	-0.11	-0.13	-0.33	-0.37	-0.35	-0.02	0.13	-0.12	-0.12
A_75_P01764959		12	451373	-0.12	-0.23	-0.52	-0.32	-0.1	-0.5	-0.26	-0.15	-0.25	-0.27	0.06	-0.4	-0.12	0.04	-0.4	-0.13	0.19	-0.16	-0.27	-0.07
A_75_P01178914		4	451341	0.16	0.05	0.15	0.2	0.15	0.06	-0.08	0.12	0.09	0.1	-0.21	0.3	0.26	0	0.66	0.18	0.09	-0.28	-0.05	-0.18
A_75_P01140786		4	66952	-0.22	0.03	-0.35	-0.09	0.04	-0.35	-0.26	-0.05	-0.29	-0.26	0.09	-0.03	-0.03	-0.09	-0.09	-0.24	0.03	-0.4	-0.16	-0.24
A_75_P01320152		5	347683	0.03	-0.05	-0.02	-0.1	0	0	-0.24	-0.13	0.01	-0.28	0.15	-0.14	0.02	-0.15	-0.08	-0.13	-0.2	-0.04	-0.24	0.09
A_75_P01171212		4	373638	-0.06	-0.07	-0.11	-0.04	-0.05	0.26	0.12	0.05	0.06	0.04	-0.16		-0.09	0.14	-0.04	-0.05	0.31	0.21	0.13	0.16
A_75_P01385209		7	159526	-0.12	-0.07	-0.28	-0.15	-0.11	-0.24	-0.28	-0.23	-0.2	-0.2	-0.11	-0.35	-0.34	-0.51	-0.41	-0.43	-0.35	-0.31	0.29	0.17
A_75_P01775096		12	602236	-0.14	-0.05	-0.15	-0.15	-0.17	-0.22	-0.24	-0.09	-0.2	-0.14	0.17	0.15	-0.13	-0.07	0.09	0	0.17	-0.25	0.11	0
A_75_P02044426		15	538118	0.27	0.19	0.25	0.29	0.36	0.35	0.21	0.23	0.25	0.12		0.04	0.2	0.12	-0.16	0.21	0.3	0.26	-0.29	-0.41
A_75_P01344325		6	16096	-6.43								-3.27		-0.16					-0.83	-0.45	-0.3	0.14	0.04
A_75_P01006754		1	69346	0.13	0.16	0.35	0.16	-0.07	1.41	0.26	0.22	0.24	0.26	0.15	-0.01	-0.06	-0.29	0.53	0.05	-0.1	-0.46	0.58	0.55
A_75_P01684188		11	346575	0.04	-0.06	0.25	0.07	0.06	0.11	0.19	-0.16	-0.01	0.3	-0.17		0.24	0.09	0.74	0.04	0	0	-0.15	-0.26
A_75_P01545555		9	129215	-0.08	-0.09	-0.01	0.86	-0.17	-0.28	-0.11	0.03	-0.14	-0.09	0.03	0.12	0.8	0.52	0.92	0.6	0.53	0.25	-0.05	0.03
A_75_P02118818		16	199778	-0.06	-0.02	-0.11	-0.01	0.13	0.09	-0.04	-0.01	-0.01	-0.05	0.08	-0.1	-0.13	-0.23	-0.29	-0.07	0.05	-0.31	0.13	0.06
A_75_P01897456		13	760354	0.1	0.08	0.18	0.1	0.07	0.04	-0.04	-0.12	-0.04	-0.07	-0.44	-0.12	-0.01	-0.14	-0.08	-0.09	-0.15	-0.28	-0.16	-0.18
A_75_P02168831		16	705403	-0.32	-0.17	-0.55	-0.31	-0.28	-0.56	-0.32	-0.22	-0.21	-0.4	0.24	-0.3	-0.19	-0.05	-0.32	-0.22	0.13	0.26	0.05	-0.06
A_75_P01882866		13	613381	0.01	0.06	0.18	0.17	0.28	0.19	0.06	-0.28	0.01	0.04	0.06	-0.04	-0.06	-0.53	0.97	-0.13	-0.11	0.02	0.02	-0.08
A_75_P01846013		13	240758	0.02	0.08	-0.04	0	0.2	-0.08	-0.04	-0.05	-0.03	-0.07	-0.39	-0.09	-0.1	-0.27	0.02	-0.18	-0.18	-0.46	-0.29	-0.24
A_75_P01029889		2	74085	-0.25	-0.34	0.72	0.67	-0.55	-0.36	-0.16	-0.08	-0.07	0.07	-0.09		0.87	0.41	0.45	0.96	0	0.95	-0.1	-0.07
A_75_P01127259		3	246447	-0.09	0.02	-0.1	-0.13	-0.14	-0.25	-0.11	0.11	0	-0.06	0.07		0	-0.15		-0.11	0.26	0.12	0.36	0.31
A_75_P01601078		10	251927	-0.07	-0.03	-0.29	0.04	0.14	-0.09	0.07	0.14	0.07	0.08	-0.08	0.07	0.09	0.2	0.13	0.14	0.43	0.28	0.1	0.14
A_75_P01661747		11	120028	-0.27	-0.06	-0.45	-0.15	0.07	-0.37	-0.18	0.01	-0.08	-0.05	0.41	-0.06	-0.09	-0.26	-0.45	-0.21	0.14	-0.11	0.02	-0.26
A_75_P01223185		4	898751	0.32	0.03	0.56	0.27	-0.06	0.5	0.45	0.24	0.38	0.18	-0.11	0.44	0.16	0.47	0.54	0.22	0.27	0.46	-0.41	-0.16
A_75_P01832833		13	107573	-0.27	-0.08	-0.21	-0.04	0.13	-0.21	-0.1	0.01	-0.18	-0.03	-0.01	0.21	-0.05	0.06	-0.03	0.1	0.36	-0.13	-0.25	-0.38
A_75_P02057909		15	674247	0	-0.11	-0.13	-0.12	0.12	-0.06	-0.13	-0.15	-0.11	-0.1	0.08	-0.24	-0.08	-0.04	-0.4	-0.13	-0.24	0.04	-0.39	-0.52
A_75_P01376833		7	74622	-0.13	0.03	-0.02	0.16	0.16	0.06	-0.01	0.11	0.12	0.14	0.2	0.24	0.18	0.16	0.2	0.17	0.41	0.4	-0.06	-0.04
A_75_P01200662		4	671189	0.29	0.24	0.26	0.21	0.29	0.63	0.23	0.28	-0.02	0.28	-0.09	0.12	0.18	-0.2	0.13	0.15	-0.06	-0.72	0.17	0.02
A_75_P01611059		10	352416	-0.12	-0.07	-0.32	-0.09	0.2	-0.25	-0.27	-0.06	-0.22	-0.23	0.22	-0.38	-0.08	-0.29	-0.15	-0.27	-0.16	-0.25	0.17	0.17
A_75_P01663013		11	132666	0.06	-0.09	0.06	-0.03	-0.03	0.11	0.1	-0.27	0.1	-0.04	0.03	0.14	-0.03	-0.05	0.02	-0.04	-0.19	-0.19	0.12	0.1
A_75_P01280102		4	1473839	0.06	0.1	-0.13	0.03	0.14	0.13	0.01	0.11	0.03	0	-0.19	0.13	0.09	-0.15	-0.02	-0.01	0.12	-0.04	-0.04	-0.26
A_75_P02129930		16	312570	-0.23	-0.16	-0.46	-0.17	-0.01	-0.48	-0.18	-0.34	-0.23	-0.15	0.18	-0.12	-0.21	-0.39	-0.68	-0.22	0.04	-0.17	-0.15	-0.27
A_75_P01684678		11	351626	0.11	0.11	0.21	0.03	0.05	0.14	0.02	-0.02	-0.02	0.03	0.29		-0.03	0.1	0.25	-0.08	0.06	-0.08	0.08	0.12
A_75_P01096049		2	742544	0.14	-0.09	1.19	1.14	0.06	0.28	0.26	0.19	0.26	0.14	-0.25	0.89	0.95	0.66	0.82	1.01	0.29	1.11	0.14	0.19
A_75_P01895055		13	736096	-0.01	-0.03	-0.17	-0.15	0	-0.25	-0.2	-0.3	-0.22	-0.14	-0.42	-0.13	-0.04	-0.12	-0.21	-0.24	-0.1	-0.11	-0.1	0.13
A_75_P01064407		2	421407	-0.22	0.02	0.6	0.84	-0.16	-0.49	-0.16	-0.08	-0.19	0.05	-0.05	0.36	0.68	0.08	0.05	0.43	-0.23	0.4	-0.01	-0.07
A_75_P01625093		10	493825	-0.14	-0.09	-0.29	-0.05	0.11	-0.33	-0.14	-0.1	-0.23	-0.05	0.11	0.09	-0.04	-0.45	-0.65	0.08	-0.01	-0.08	-0.27	-0.41
A_75_P01881517		13	599644	-0.09	0.02	-0.14	-0.07	0.07	-0.26	-0.43	0	-0.09		-0.29	-0.07	-0.11	0.15	0.15	-0.24	-0.19	-0.41	0.06	0.01
A_75_P02059344		15	688833	-0.17	-0.05	-0.28	-0.27	-0.12	-0.47	-0.48	-0.27	-0.33	-0.56	-0.2	-0.18	-0.59	-0.72	-0.54	-0.58	-0.53	-0.52	0.47	0.5
A_75_P01687778		11	383067	-0.09	0.06	-0.22	-0.01	0.02	-0.23	-0.23	-0.01	-0.1	-0.2	0.16	0.34	-0.01	-0.28	0.59	-0.25	-0.23	-0.19	0.24	0.29
A_75_P01038303		2	158360	-0.05	0.08	0.89	1.04	0.14	0.06	-0.04	0.06	0.07	0.11	0.09	1.07	1.13	0.43	0.86	1.04	0.43	0.8	-0.12	-0.27
A_75_P01396867		7	276893	0.01	-0.05	-0.32	-0.11	0.09	-0.23	0	0.01	0.24	-0.09	-0.03	-0.22	-0.1	0.12	-0.1	-0.01	0.21	0.61	0.1	0.08
A_75_P01563557		9	311090	0.01	0.08	0.03	0.84	-0.14	0.16	0.01	-0.01	0.2	-0.08	-0.97	0.59	0.7	0.2	0.51	0.3	0.63	0.79	0.64	0.63
RDNAPROBE-24		4	159284	-0.75	0.21	-0.34	-0.08	0	-0.37	0.4	0.45	0.12	0.43	-0.07	-0.51	-0.28	-0.44	-0.61	-0.33	0.18	-0.03	-0.18	-0.34
A_75_P01417760		7	488242	0.2	-0.01	0.4	0.08	-0.14	0.24	0.28	-0.01	0.15	0.15	-0.36	0.19	0.14	0.44	0.4	0.22	-0.11	0.09	0.04	0.28
A_75_P02058701		15	682313	-0.23	-0.15	-0.27	-0.31	-0.26	-0.52	-0.25	-0.18	-0.25	-0.32	0.27	-0.12	-0.3	-0.09	-0.12	-0.24	0.09	0.1	-0.32	-0.07
A_75_P01057234		2	348901	-0.15	-0.07	0.77	0.8	-0.31	-0.3	0.06	-0.02	0.04	0.03	-0.08	-0.16	0.53	0.27	0.71	0.61	-0.09	0.55	-0.29	-0.19
A_75_P02187853		16	896568	0.07	0	-0.07	-0.12	-0.03	-0.12	0.01	-0.12	-0.11	-0.05	0.2	-0.23	-0.1	0.03	-0.27	-0.04	0.14	0.03	-0.1	0.13
A_75_P01384779		7	155114	0.37	0.09	0.49	0.2	0.02	0.52	0.27	0.19	0.37	0.28	-0.31	0.12	0.06	0.03	-0.15	0.14	-0.06	0.07	0.09	0.11
A_75_P01645613		10	701671	-0.36	-0.21	-0.5	-0.37	-0.05	-0.2	-0.49	-0.43	-0.86	-0.34	-0.02	0.05	0.06	-0.05	-0.42	-0.08	0.16	-0.49	-0.03	-0.15
A_75_P01046312		2	238977	-0.08	0.06	1	0.95	0.14	0.02	0.02	0.16	0.04	0.24	-0.22	0.97	0.95	0.51		0.99	0.31	0.55	0.21	0.09
A_75_P02140480		16	419383	0	-0.08	-0.06	-0.13	0.03	-0.17	-0.12	-0.25	-0.18	-0.18	0.08	-0.27	-0.21	-0.05	-0.31	-0.2	-0.15	0.09	-0.48	-0.29
A_75_P02130656		16	319959	-0.06	0.04	-0.05	0	0.1	0.09	-0.02	0.06	0.07	-0.03	-0.01	0.57	0.08	0.12	-0.26	0.12	0.35	0.27	-0.23	-0.21
A_75_P01266810		4	1339117	-0.04	0.07	-0.11	0.02	0	0.15	0.09	0.14	0.02	0.17	-0.1		-0.17	-0.21	-0.08	-0.17	-0.08	-0.58	0.14	0.21
A_75_P01890450		13	689891	0	-0.03	0.33	0.04	-0.13	0.13	0.24	0	0.1	0.2	-0.21	0.01	-0.09	0.03	-0.1	0	-0.28	-0.31	0.33	0.36
A_75_P01915559		14	19702	-0.29	0.26	-0.14	-0.17	-0.2	0.11	0.29	0.28	0.37	0.24	0.05	0.32	0.5	0.35	0.35	0.46	0.52	0.27	-0.2	-0.31
A_75_P01138703		4	46033	-0.22	-0.14	-0.22	-0.13	0.01	-0.13	0.01	-0.02	-0.06	0	0.07	0.03	0.08	0.17		0.15	0.05	-0.04	-0.43	-0.54
A_75_P01073587		2	514645	0.02	-0.03	0.78	1.01	0.25	-0.02	0.16	0.27	0.05	-0.21	0.23	0.93	0.4	0.34	0.69	0.88	0.18	0.36	0.21	0.07
A_75_P01322778		5	374083	0.15	0.07	0.08	0.19	0.19	0.32	0.11	0.31	0.14	0.19	0.45	0.26	0.2	-0.05	0.16	0.14	0.03	-0.26	0.31	0.23
A_75_P01513564		8	367330	0.24	0.03	0.16	0.18	0.3	0.52	0.29	0.18	0.32	0.19	-0.34		0.41	0.35	-0.04	0.36	0.39	0.48	-0.07	-0.05
A_75_P01491504		8	143941	-0.2	-0.17	-0.49	-0.2	-0.06	-0.36	-0.29	-0.33	-0.16	-0.3	0.13	-0.57	-0.24	-0.26	-0.59	-0.34	-0.32	-0.05	-0.27	-0.17
A_75_P01722597		12	69643	-0.05	0.14	-0.07	0.05	0.08	0	-0.09	0.03	0.04	-0.1	-0.05	0.19	0.16	-0.17	0.36	-0.16	0.21	-0.23	-0.14	-0.16
A_75_P01996184		15	50913	-0.06	-0.06	0.03	-0.23	-0.27	-0.17	0.16	-0.05	0.07	0.17	0.02	0.16	-0.01	-0.05	0.02	-0.12	-0.07	0.17	-0.7	-0.34
A_75_P01485003		8	78341	-0.06	-0.07	-0.05	0.01	-0.07	0.04	-0.03	0.13	0.2	0.06	-0.43	0.31	0.19	0.08	0.19	0.11	0.31	0.34	0.11	0.08
A_75_P02104112		16	50928	-0.32	-0.2	-0.43	-0.44	-0.59	-0.69	-0.13	-0.22	-0.29		-0.23		-0.4	0.02	-0.36	-0.31	-0.48	0.01	0.11	0.1
A_75_P01892693		13	712463	-0.05	-0.08	-0.39	-0.18	0.08	-0.29	-0.24	-0.04	-0.2	-0.23	-0.11	-0.28	0.01	-0.47	-0.2	-0.2	-0.06	-0.05	0	-0.1
A_75_P02130404		16	317365	-0.05	0.03	-0.11	-0.01	0.1	-0.26	0.01	0.08	-0.08	-0.03	-0.11	0.09	-0.09	-0.14	0.15	-0.14	-0.11	-0.07	0.05	-0.06
A_75_P01662011		11	122647	-0.16	0.04	-0.35	-0.01	0.33	-0.23	-0.2	-0.02	-0.51	-0.14	0.09	-0.14	-0.14	-0.22	-0.03	-0.12	-0.16	-0.6	0.2	0.04
A_75_P01035615		2	131397	-0.09	-0.13	0.7	0.78	0.02	-0.41	-0.28	-0.14	-0.12	-0.18	0.45	0.43	0.78	0.14	0.33	0.52	0	0.68	-0.29	-0.02
A_75_P01596877		10	209609	0.34	-0.12	0.36	0.08	0.08	0.82	0.42	0.17	0.45	0.39	0.03	0.18	0.08	0.4	0.04	0.37	0.41	0.6	-0.15	-0.06
A_75_P01850444		13	285511	0.06	-0.04	-0.06	-0.06	0	-0.04	0.01	0.12	0.08	0.1	-0.02	-0.14	0.14	0.07	0.29	0.02	0.14	0.12	0.07	0.15
A_75_P01275539		4	1427681	0.18	0.03	0.07	0.04	-0.08	0.06	-0.11	0.02	0.17	-0.1	0.04	-0.78	-0.14	-0.22	-0.46	0.1	-0.06	-0.02	0.4	0.46
A_75_P01713795		11	646490	0.12	0.06	0.27	0	-0.07	0.26	0.19	0.02	0.25	0.14	0.12	0	-0.06	-0.14	0.74	-0.12	-0.1	-0.07	0.05	0.03
A_75_P01907767		13	864655	-0.01	-0.11	0.05	0.01	0.04	0.15	0.01	-0.18	-0.05	-0.08	0.2	0.6	0.07	0.17	0.01	0.14	0.13	0.08	0	-0.02
A_75_P01802228		12	875491	0.14	0.1	0.34	0.28	0.17	0.37	0.22	0.33	0.24	0.32	-0.45	0.43	0.27	0.06	0.6	0.23	0.22	-0.01	0.07	0.07
A_75_P01636482		10	609548	-0.22	-0.13	-0.34	-0.15	0.05	-0.38	-1.38	0.01	-0.31		0.28	-0.04	-0.1	0.2	0.36	-0.04	0.01	-0.23	-0.1	-0.15
A_75_P01407788		7	387919	0.16	0.09	0.06	0.3	0.32	0.4	0.24	0.2	0.28	0.07	0.36	0.23	-0.01	0.1	-0.1	0.2	0.4	0.36	0.06	0
A_75_P01248760		4	1156638	0.38	0.09	0.53	0.41	0.08	0.62	0.26	-0.14	0.33	0.2	0.04	-0.09	0.04	-0.13	-0.14	0.01	-0.25	-0.23	0.14	0.14
A_75_P01560360		9	279062	-0.09	0.02	-0.02	1.03	0.03	-0.05	-0.07	-0.04	-0.01	0.01	0.54	0.97	0.76	0.72	0.88	0.75	0.87	1.01	0.22	0.18
A_75_P01673737		11	240636	0.11	-0.03	0.13	-0.03	-0.15	0.29	0.12	0.07	0.06	-0.05	-0.25	-0.2	-0.14	0.14	-0.2	-0.05	0.16	0.17	0.3	0.32
A_75_P01266562		4	1336625	-0.21	-0.14	-0.42	-0.23	-0.05	-0.51	-0.32	-0.45	-0.13	-0.15	-0.15	-0.11	-0.23	-0.4	-0.3	-0.47	-0.39	0.01	0.12	0.14
A_75_P02156542		16	580967	-0.13	-0.08	-0.06	-0.11	-0.04	-0.21	-0.21	-0.08	-0.09	-0.14	0.05		-0.05	-0.27	-0.31	-0.12	-0.34	-0.5	-0.07	-0.14
A_75_P01345822		6	31370	0.2	0.05	0.24	0.02	0	0.05	0.18	0.08	0.11	0.02	-0.38		-0.24	-0.03	-0.14	-0.25	-0.08	0.09	-0.14	-0.12
A_75_P01777546		12	627064	-0.28	0.01	-0.47	-0.16	-0.16	-0.5	-0.22	-0.12	-0.18	-0.2	0.08	-0.37	-0.23	-0.34	-0.51	-0.38	0.04	0.15	-0.17	-0.36
A_75_P01119265		3	164984	-0.03	-0.08	-0.04	-0.19	-0.13	-0.07	0	-0.15	0.03	0.02	0.24	0.07	-0.19	0.07	-0.18	-0.17	0.14	0.03	0.09	0.15
A_75_P02011140		15	201529	0.11	0.01	-0.15	0.03	0.17	0.11	-0.06	0.08	0.12	-0.09	0.54	-0.16	0.02	-0.04	-0.39	0.01	0.09	-0.05	-0.21	-0.24
XANDYPRIMEPROBE-80		16	942855	1.04	1.16	1.6	1.62	0.23	1.34	1.04	0.99	1.03	1.89	0.07	-0.07	0.69	0.14	0.54	0.8	0.32	0.56	0.67	0.48
A_75_P01663305		11	135662	-0.08	-0.14	-0.07	0	-0.07	0.04	0.02	0.09	0.03	0.06	0.28	0.08	0.09	0	-0.11	0.19	0	-0.12	0.39	0.39
A_75_P01480198		8	29234	0.29	0.01	0.47	0.22	0.04	0.5	0.31	-0.17	0.13	0.15	-0.08	0.27	0.14	-0.06	1.14	0.22	-0.34	-0.31	0.19	0.14
A_75_P02182505		16	842901	-0.06	-0.02	-0.07	0.01	0.12	-0.03	-0.09	0.07	-0.22	-0.04	0	-0.05	0.14	-0.07	-0.1	0.27	-0.07	-0.29	-0.16	-0.22
A_75_P01602239		10	263427	-0.04	0.02	-0.32	-0.11	0.15	-0.14	-0.17	0.02	-0.09		-0.04	-0.61	0.13	0.52	-0.4	-0.05	-0.07	-0.12	-0.09	-0.16
A_75_P01056272		2	339264	-0.09	-0.23	0.56	0.55	-0.2	-0.43	-0.22	-0.13	-0.08	-0.13	0.15	0.27	0.59	0.17	0.34	0.46	0.13	1.04	-0.24	-0.22
A_75_P01192789		4	591260	0.17	0.02	0.21	0.07	0	0.2	0.09	-0.03	0.1	0.1	0.2	0.04	0.04	0.09	0.07	0.02	0.05	0.26	-0.12	-0.02
A_75_P01469004		7	1006517	0.16	0.06	0.28	0.12	-0.05	0.41	0.13	-0.08	0.14	0.11	0.06	-0.02	-0.04	0.16	0.02	0.19	0.09	0.28	0.01	-0.07
A_75_P01301547		5	159072	0.09	-0.18	-0.02	-0.09	-0.15	-0.12	0.3	-0.01	0.25	0.03	0.14	0.12	0.14	0.33	0.1	0.09	0.25	0.36	0.07	-0.02
A_75_P01786957		12	721672	-0.05	0.04	0.03	0.07	0.12	-0.05	0.05	-0.23	-0.08	-0.03	0.21	-0.13	-0.18	-0.25	-0.49	-0.18	-0.18	-0.32	-0.23	-0.28
A_75_P01860559		13	387723	0.27	0.14	0.31	0.15	-0.15	0.4	0.12	-0.04	0.24	0.05	0.12	-0.14	-0.2	-0.24	-0.23	-0.31	-0.21	-0.4	0.18	0.35
A_75_P01948247		14	349752	0.12	0.54	0.15	0.03	-0.02	0.22	0.01	-0.06	-0.06	0.03	0.04		-0.12	-0.88	-0.03	-0.12	-0.22	-0.47	0.14	0.02
A_75_P02018349		15	274456	0.12	-0.07	-0.02	-0.1	0.12	0.12	-0.01	-0.06	-0.15	-0.15	-0.16	-0.08	0.02	-0.11	0.05	-0.07	-0.19	0.05	-0.11	0.12
A_75_P01753895		12	385740	0.05	0.03	-0.17	-0.01	0.05	-0.16	-0.1	0.04	-0.06	-0.12	-0.26	-0.28	0.01	-0.08	0.15	0.04	-0.11	-0.08	-0.02	-0.07
A_75_P02078516		15	881950	-0.04	0	-0.04	-0.15	-0.25	-0.24	-0.1	0.03	-0.06	-0.15	-0.04	-0.09	-0.26	-0.43	0.08	-0.33	-0.13	-0.31	0.21	0.31
A_75_P01925565		14	120720	-0.07	0.53	-0.14	-0.11	-0.04	0.12	-0.01	0.07	-0.01	-0.04	-0.14	-0.01	-0.04	-0.01	0.02	-0.05	0.23	0.19	0.1	0.1
A_75_P01154005		4	200517	-0.25	-0.06	-0.34	-0.07	-0.09	-0.33	-0.2	-0.06	-0.13	-0.15	0.06	-0.06	-0.17	0.05	-0.26	-0.07	0.34	0.29	-0.19	-0.27
A_75_P02050922		15	603468	-0.08	0.06	-0.22	-0.07	0.04	-0.01	-0.07	0.1	-0.03	-0.03	-0.38		0.09	0.01		0.09	0.18	-0.13	0.27	0.22
A_75_P02024169		15	333115	-0.31	-0.07	-0.32	-0.22	-0.36	-0.36	-0.18	-0.37	-0.43	-0.32	-0.37		-0.15	-0.14	-0.27	-0.22	-0.2	-0.31	-0.17	-0.12
A_75_P02185167		16	869308	-0.28	-0.13	-0.28	-0.35	-0.56	-0.15	-0.15	-0.19	-0.02	-0.14	-0.02	-0.3	-0.16	0.05	-0.03	-0.13	0.01	0.24	0.03	0.18
A_75_P01478194		8	8924	0.2	0.19	0.14	0.06	0.14	-0.08	0.04	0.05	0.04	-0.02	-0.05		-0.1	-0.25	0.03	-0.26	-0.33	-0.48	0.3	0.17
A_75_P01154835		4	208949	-0.02	-0.01	0.02	-0.06	0.19	0.01	-0.13	-0.15	0.05	-0.15	-0.18	0.04	-0.05	0.07	0.05	-0.02	-0.24	-0.14	-0.35	-0.49
A_75_P01819376		12	1048614	-0.04	0.24	-0.17	0.11	-0.02	-0.26	0.09	-0.06	-0.06	-0.07	-0.09		-0.05	-0.23	-0.22	-0.45	-0.32	-0.06	-0.27	-0.4
A_75_P01303469		5	178585	-0.21	-0.26	-0.32	-0.24	0.06	-0.28	-0.11	-0.13	-0.24	-0.01	-0.13		0.02	0.13	-0.37	0.05	0.15	-0.22	-0.1	-0.13
A_75_P02129817		16	311427	0.06	0.1	0.1	-0.04	-0.06	0	-0.22	-0.59	-0.21	-0.15	-0.74	0.07	-0.11	-0.08	0.01	-0.03	-0.51	-0.12	-0.06	0.13
A_75_P01783650		12	688515	-0.57	-0.65	-0.88	-0.91	-0.97	-1.32	-0.41	-0.4	-0.3	-0.52	0.11	-0.03	-0.12	0	-0.48	0.18	0.67	0.71	-0.46	-0.31
A_75_P01377524		7	81573	-0.04	0.02	0.12	-0.08	-0.17	0.01	-0.2	-0.26	-0.29	-0.24	-0.75	-0.18	-0.18	-0.43	-0.25	-0.28	-0.41	-0.62	0.08	0.14
A_75_P01288441		5	26630	-0.65	-0.41	-0.67	-0.61	-0.64	-0.84	-0.37	-0.12	-0.34	-0.27	0	-0.47	-0.26	-0.55	-1.04	-0.33	-0.26	-0.48	0.17	0.03
A_75_P01871795		13	501377	0.05	0.03	-0.04	-0.03	0.08	0.18	0	0.08	-0.04		0.2	-0.56	0.08		0.17	0.16	0.21	0.11	0.17	0.18
A_75_P02114149		16	152735	0.07	0.08	0	0.02	0.02	0.21	-0.04	0.13	0	-0.04	0.14	-0.16	-0.06	-0.01	-0.29	-0.11	0.23	0.05	0.44	0.38
A_75_P01225028		4	917283	-0.07	-0.05	-0.13	0.01	0.25	-0.09	-0.11	0.02	-0.01	-0.14	-0.05		0.22	-0.08	0.56	0.09	-0.01	-0.23	-0.07	-0.06
A_75_P01199751		4	661887	0.08	0.09	0.05	-0.09	-0.11	0.07	-0.06	0.02	0.03	-0.1	-0.07	-0.1	-0.32	-0.23	-0.26	-0.44	0.01	-0.11	-0.16	0.04
A_75_P02118504		16	196633	0.04	-0.08	0.16	0.01	0.01	-0.13	0.06	-0.08	-0.07	0.03	0.13	0.03	-0.16	0.05	-0.18	-0.06	-0.02	-0.1	-0.14	-0.03
A_75_P01506099		8	291541	0.08	0.11	-0.25	0.06	0.02	-0.07	0.01	-0.02	0.07	-0.06	0.13	-0.53	-0.03	-0.27	-0.58	-0.34	0.08	-0.1	0.15	0.26
A_75_P01848492		13	265783	-0.08	0.12	-0.06	0.06	0.12	0.16	0.04	0.07	0.13	0.03	-0.24	0.02	0.02	0.01	-0.23	-0.02	0.31	-0.05	-0.07	-0.05
A_75_P01542747		9	101039	-0.02	0.05	-0.01	0.78	-0.16	-0.22	-0.18	-0.32	-0.09	-0.2	-0.3	0.56	0.54	0.43	0.46	0.5	0.28	0.53	-0.3	-0.14
A_75_P01548425		9	158313	-0.22	-0.22	-0.19	0.77	-0.16	-0.36	-0.27	-0.23	-0.16	0.83	0.03	-0.55	0.87	0.61	0.29	0.64	0.26	0.41	-0.13	-0.13
A_75_P01014602		1	149140	0.12	-0.1	0.23	-0.1	-0.34	1.44	0.14	0.09	0.42	0.05	-0.66	-0.04	-0.13	0.18	-0.06	0.13	0.1	0.46	0.31	0.36
A_75_P01674635		11	249732	-0.72	-0.48	-0.92	-0.68	-0.33	-0.8	-0.3	-0.07	-0.21	-0.26	-0.26		0	-0.4	-1.36	-0.24	-0.07	-0.33	-0.06	-0.14
A_75_P01410511		7	415425	-0.02	-0.01	-0.11	-0.14	-0.07	-0.2	-0.01	-0.22	0.02	-0.11	-0.01		-0.27	-0.1	0.01	-0.23	-0.17	-0.13	0.3	0.28
A_75_P01448712		7	801241	0.06	-0.13	-0.16	-0.1	0.11	-0.15	-0.15	-0.19	-0.08	-0.3	-0.43	-0.48	-0.26	-0.15	-0.27	-0.12	0.14	0.16	-0.15	0.01
A_75_P02069833		15	794640	-0.3	0.02	-0.07	-0.21	-0.22	-0.45	-0.05		-1.82	0.01	0.04	-0.02	-0.21	-0.65	-0.14	-0.13	-0.21	-1.91	-0.1	-0.22
A_75_P01014070		1	143904	0.28	0.04	0.23	0.07	0.08	1.33	0.08	0.09	0.32	-0.01	0.11	0.17	-0.02	0	-0.15	0.18	-0.14	-0.01	0	0.08
A_75_P01801022		12	863206	0.05	0.02	0	0	0.03	-0.08	-0.02	-0.03	0.04	-0.15	0.22	-0.24	-0.26	0.01	-0.17	-0.09	0.13	0.46	-0.2	-0.03
A_75_P01016858		1	171474	0.1	0.04	0.26	0.14	0.09	1.29	0.33	0.16	0.13	0.32	-0.46	0.09	0.1	0.24	0.49	0.3	0.13	-0.03	0.29	0.21
A_75_P01110744		3	78652	-0.26	-0.2	-0.32	-0.32	-0.36	-0.39	-0.06	-0.32	-0.34	-0.19	0.29	-0.06	-0.28	-0.17	0.05	-0.15	-0.18	-0.41	-0.19	-0.25
A_75_P02051383		15	608108	0.07	0.1	0.03	0.09	0.08	0.39	0.22	0.2	0.28	0.11	0.21	0.23	0.07	0.19	0.14	0.28	0.39	0.4	0.4	0.39
A_75_P01313834		5	283529	-0.02	0.1	0.01	0.1	0.15	0.3	0.07	0.13	0.03	0.02	-0.62	0.15	0.03	0.12	0.06	0.23	0.52	0.36	0.09	-0.05
A_75_P01007517		1	77036	-0.28	-0.24	-0.54	-0.37	-0.5	0.32	-0.06	-0.17	-0.21	-0.23	-0.4		-0.14	-0.25	-0.7	-0.23	-0.34	-0.12	-0.37	-0.38
A_75_P01414381		7	454277	-0.16	0.13	-0.3	-0.09	0	-0.45	-0.16	-0.01	-0.18	-0.05	-0.51	-0.28	-0.23	-0.4	-0.53	-0.52	-0.02	-0.65	0.29	0.14
A_75_P01267329		4	1344522	-0.35	-0.47	-0.36	-0.4	-0.54	-0.37	0.27	-0.07	-0.03	0.23	-0.08	0.2	0.12	0.2	0.24	0.27	-0.02	-0.07	0.4	0.29
A_75_P01587227		10	112055	-0.12	0.01	-0.11	0.04	0.15	-0.09	-0.03	0.11	-0.04	0.02	0.01	-0.05	0.03	-0.27	0.25	-0.06	-0.18	-0.29	0.2	0.05
A_75_P01784509		12	697125	0.09	-0.07	0.26	-0.07	0.02	0.33	0.07	-0.12	0.18	-0.04	-0.08	0.24	0.07	0.25	0.34	0.12	0.04	0.23	0.19	0.3
A_75_P01005482		1	56231	0.01	-0.06	-0.05	-0.12	0.07	0.87	-0.06	-0.22	0.01	-0.01	0.07		0	0.07	-0.37	0.02	0.2	0.29	-0.29	-0.25
A_75_P02105668		16	66796	-0.13	-0.07	-0.23	0.04	0.18	0.03	0.01	0.1	0.02	-0.03	0.12	0.28	0.21	0.09	-0.02	0.01	0.31	0.23	-0.13	-0.03
A_75_P02076738		15	863835	-0.1	-0.07	-0.12	-0.11	0.12	-0.16	0.05	-0.07	0.07	0.07	0.25	-0.03	0.03	0.06	-0.01	0.07	-0.18	0.12	-0.23	-0.14
A_75_P01874969		13	533624	0.2	-0.01	-0.04	0	0.07	0.17	0.01	0.13	0.17	0.08	0.42	0.07	0.09	-0.08	-0.08	0.12	0.24	0.11	0.21	0.42
A_75_P01778482		12	636581	0.3	0.03	0.24	0.14	0.26	0.49	0.23	0.02	0.33	0.01	0.13	-0.15	0.07	0.28	-0.05	0.13	0.29	0.59	-0.14	-0.17
A_75_P01421435		7	525427	0.04	-0.07	-0.05	-0.08	0.07	0.05	0.12	0.03	0.12	0.01	0.03	-0.01	-0.02	0.09	-0.2	0	0.18	0.11	-0.32	-0.24
A_75_P01955856		14	426586	0.16	0.46	0.03	-0.07	0	0	0.04	0.09	0.16	-0.02	0	-0.18	-0.02	0.03	-0.15	-0.09	0.06	0.18	-0.14	-0.06
A_75_P01964434		14	513285	0.09	0.66	0.14	0.06	0.08	0.05	0.14	0.12	0.05	0.18	-0.15	0.07	0.07	-0.29	0.41	0.13	-0.01	0.23	-0.14	-0.2
A_75_P01017491		1	177719	0.02	-0.06	-0.32	-0.24	0.15	0.72	-0.29	0	-0.13	-0.23	0.11	-0.06	-0.02	-0.27	-0.51	-0.13	-0.17	-0.34	0.2	0.2
A_75_P01835131		13	130800	0.03	-0.02	-0.11	-0.06	0.22	-0.08	-0.05	-0.16	-0.15	0.07	0.33	-0.03	-0.03	-0.15	0.01	0.06	-0.03	-0.19	0.02	-0.01
A_75_P01558114		9	256206	0.34	0.2	0.43	1.12	0.17	0.79	0.26	0.13	0.33	0.24	-0.05	0.98	1.02	0.21	1.45	1.17	0.47	0.93	0.51	0.46
A_75_P01700895		11	515651	0.04	0.08	-0.13	-0.27	-0.28	-0.01	-0.09	-0.09	0.06	-0.12	-0.27	-0.26	-0.3	-0.32	-0.22	-0.43	-0.1	0.13	0.45	0.46
A_75_P01550236		9	176479	-0.09	-0.01	0.04	0.87	-0.22	-0.24	-0.26	-0.3	-0.24	-0.26	0.19	0.96	0.54	0.56	0.87	0.46	0.19	0.7	0.05	0.06
A_75_P01421994		7	531239	0.35	0.07	0.26	0.12	0.17	0.38	0.28	-0.6	0.26	0.17	-0.06		0.08	0.21	0.06	-0.19	-0.01	0.1	-0.09	-0.1
A_75_P01121307		3	185354	-0.12	0.1	-0.35	-0.04	0.17	-0.18	-0.13	0.01	-0.04	-0.11	-0.12		0.03	-0.1	-0.21	-0.22	0.28	0.24	-0.02	-0.01
A_75_P01785106		12	703100	0.05	0.1	-0.09	-0.03	0.06	-0.08	-0.01	0.02	-0.08	-0.03	0.1	-0.51	-0.02	0.01	0.02	-0.05	0.18	-0.03	-0.15	-0.16
A_75_P01203346		4	698314	-0.04	0.07	-0.11	0.02	0.09	0.03	-0.02	0.11	0.01	0.05	0.36	0.02	0.1	0	-0.12	0.17	0.41	0.16	0.01	-0.06
A_75_P01698278		11	489526	0.28	-0.01	0.29	0.24	0.3	0.6	0.41	0.26	0.28	0.56	-0.29	0.27	0.56	0.27	0.53	0.49	0.21	0.28	0.1	0.02
A_75_P01115349		3	125685	0.01	-0.07	-0.12	-0.14	-0.13	-0.26	0.07	-0.11	-0.14	-0.07	-0.09	-0.09	-0.15	0.13	-0.04	-0.01	0.07	0.24	-0.24	-0.08
A_75_P01702691		11	534528	-0.11	-0.12	-0.18	-0.17	-0.37	-0.39	-0.25	-0.44	-0.38	-0.31	-0.53	-0.17	-0.34	-0.09	-0.29	-0.32	-0.19	-0.18	-0.39	-0.05
A_75_P01527950		8	512712	-0.2	-0.17	-0.03	-0.21	-0.37	-0.02	-0.05	-0.14	-0.16	-0.45	0.08	-0.5	-0.2	-0.78	-0.55	-0.26	-0.48	-0.6	-0.09	-0.05
A_75_P01168967		4	350882	0.06	0.13	0.44	0.11	-0.12	0.15	0.35	0.14	0.12	0.26	0.11		-0.14	-0.03	0.21	-0.13	-0.17	-0.36	0.02	-0.01
A_75_P01397815		7	286697	0.09	0.1	0.19	0.21	0.19	0.28	0.21	0.14	0.2	0.32	-0.13	0.16	0.3	0.15	1.07	0	0.24	-0.03	0.09	0.02
A_75_P01940402		14	270707	-0.05	0.46	0.02	-0.19	-0.2	-0.15	-0.1	-0.01	0.04	0.08	0.06	0.24	0.08	0.26	1.23	-0.07	-0.08	0.01	0.42	0.45
A_75_P01973930		14	609144	0.09	0.51	0.24	0.18	0.13	0.1	0.16	-0.01	0.02	0.1	0.07	0.34	0.08	0.14	0.32	-0.09	0.02	-0.11	0.13	0.15
A_75_P01722843		12	72070	0.03	0.11	0.14	0.12	-0.09	0.45	0.08	0.06	-0.09	0.2	0.02	0.05	0.01	-0.15	0.14	0.13	-0.05	-0.33	0.47	0.44
A_75_P02102001		16	29609	0.12	0.02	0.08	0.05	0.23	-0.04	0.02	-0.23	-0.09	0	0.52	-0.12	-0.13	-0.34	0.08	-0.43	-0.41	-0.1	-0.09	-0.16
A_75_P01449512		7	809361	0.46	0.09	0.5	0.49	0.2	0.9	0.66	0.34	0.5	0.52	-0.06	0.39	0.14	-0.03	0.1	0.26	0.19	0.11	0.18	0.07
A_75_P01306671		5	211116	-0.24	-0.01	-0.03	-0.07	0.05	-0.18	-0.1	0.04	-0.09	-0.1	-0.22	0	-0.04	-0.24	0.36	-0.15	-0.01	-0.25	0.12	0.01
A_75_P02033552		15	428049	-0.12	-0.02	-0.34	-0.22	-0.26	-0.25	-0.11	0.02	-0.02	-0.2	-0.38		-0.18	-0.4	-0.2	-0.34	-0.19	-0.17	0.43	0.48
A_75_P01287303		5	15131	-0.36	-0.59	-0.65	-0.45	-0.26	-0.52	-0.08	-0.02	0.03		0.15	-0.2	0.24	0.38	-0.53	0.04	0.17	0.1	-0.24	-0.15
A_75_P01683610		11	340671	0.28	-0.03	0.38	0.2	0.01	0.27	0.22	0.11	0.22	0.12	-0.17	-0.13	-0.01	0.27	-0.04	0.12	0.2	0.3	-0.25	-0.14
A_75_P01865411		13	436902	-0.15	-0.02	-0.21	-0.14	-0.09	-0.4	-0.12	-0.07	-0.15	-0.17	-0.13	-0.4	-0.29	-0.32	-0.51	-0.37	-0.17	-0.22	0.14	0.21
XANDYPRIMEPROBE-35		16	942530	0.3	0.73	0.97	1	-0.07	0.16	0.83	1.08	0.86	0.83	0.18	-0.2	0.31	0.23	0.47	0.32	0.33	0.11	0.62	0.52
A_75_P02120440		16	216032	0.04	-0.03	-0.24	0.02	0.29	0.01	-0.23	0.08	0.18	-0.09	-0.13	0.21	0.14	-0.15	-0.54	0.03	0.26	0.27	-0.12	-0.16
A_75_P01551737		9	191736	-0.15	-0.14	-0.08	0.82	-0.15	-0.27	0.03	-0.05	0.03	0.03	-0.34	0.62	0.75	0.81	0.64	0.76	0.57	0.94	-0.32	-0.02
A_75_P02068913		15	785287	0	0.03	-0.01	-0.14	-0.16	-0.25	0	-0.18	-0.1	-0.09	0.07	-0.04	-0.04	0	-0.04	-0.13	-0.31	0.07	-0.31	-0.5
A_75_P01330346		5	450512	-0.05	0.05	-0.05	0.03	0.02	0.11	-0.1	0.01	0.1	0.04	0.09	0.06	-0.01	-0.23	-0.25	-0.15	0.21	-0.16	0.33	0.19
A_75_P01858822		13	370144	0	0.08	-0.06	0.04	0.03	0.2	0	0.15	0.16	0.04	0.25	-0.07		0.01	-0.32	0	0.26	0.11	0.35	0.31
A_75_P01292463		5	67250	0.2	0.19	0.36	0.35	0.18	0.45	0.22	0.28	0.16	0.3	0.23	0.05	0.22	0.07	0.68	0.25	0.05	-0.17	0.1	-0.04
A_75_P01451202		7	826492	0.16	0.15	0.54	0.29	0.19	0.28	0.06	0.18	0.2		0.09	-0.04	0.36	0.56	0.57	0.2	-0.03	-0.01	0.18	0.15
A_75_P01495328		8	182928	0.03	-0.01	0.08	0.06	0.14	0.15	0.09	-0.07	0.11	0.05	-0.07		0.02	0.02	-0.04	-0.1	0.01	0.03	-0.11	-0.08
A_75_P01507589		8	306674	-0.13	-0.07	-0.06	-0.15	-0.14	-0.11	-0.07	-0.21	-0.18	-0.11	-0.23	0.04	-0.17	0.07	0.03	-0.03	-0.05	0.03	-0.07	0.28
A_75_P01831240		13	91638	-0.23	-0.25	-0.26	-0.24	-0.51	-0.27	-0.01	-0.21	-0.19	-0.38	0		-0.09	1.19	-0.25	-0.06	-0.09	0.11	-0.1	0.23
A_75_P01076253		2	541612	-0.08	-0.07	0.66	0.71	-0.16	0.23	0.22	0.33	0.35	0.35	-0.21	0.03	1.28	0.82	0.76	1.32	0.37	1.35	0.23	0.27
A_75_P01375207		7	58300	-0.18	-0.2	-0.15	-0.21	0.14	-0.47	-0.4	-0.31	-0.23	-0.4	-0.33	0.09	0.06	-0.1	0.1	-0.19	0.11	-0.18	0.26	0.26
A_75_P01124285		3	216025	-0.31	-0.07	-0.31	-0.15	-0.33	-0.23	-0.31	-0.18	-0.21	-0.35	-0.56	-0.2	-0.36	-0.5	-0.35	-0.47	-0.22	-0.36	0.14	0.05
A_75_P01489044		8	119027	-0.53	-0.54	-0.52	-0.71	-0.73	-0.44	-0.1	-0.04	-0.06	-0.08	0.07			-0.1	-0.57	0.03	0.13	0.14	0.14	-0.05
A_75_P01055762		2	334201	0.1	-0.02	0.98	1.01	0.18	-0.16	0.06	0.08	0.14	0.08	0.18	0.92	1.06	0.57	0.88	0.85	0.09	1.13	-0.37	-0.25
A_75_P01366993		6	245638	0.2	-0.1	0.07	0.19	0.08	0.37	0.2	0.23	0.26	0.63	-0.27	0.17	0.35	0.24	0.51	0.08	0.05	-0.07	0.23	0.16
A_75_P01584345		10	82801	-0.28	-0.25	-0.22	-0.24	-0.27	-0.44	-0.26	-0.2	-0.28		-0.16	-0.17	-0.07	0.29	0.57	-0.16	0.04	-0.36	-0.17	-0.16
A_75_P01153552		4	195910	-0.14	0.02	0.19	0.08	-0.01	-0.21	-0.08	-0.01	-0.19	0.11	0.08	-0.13	0.09	0.05	0.61	-0.07	0.11	-0.17	-0.21	-0.23
A_75_P01501432		8	244592	0.13	0.09	0.06	0.06	0.07	0.28	0.06	0.07	-0.03	0.1	0.13	-0.11	-0.06	-0.17	-0.22	0.02	-0.04	-0.33	0.17	0.02
A_75_P02112575		16	136912	0.11	0.29	0.18	0.03	-0.02	0.29	0.02	0.07	0.13	0.06	-0.73	0.09	0.02	-0.33	0.08	-0.17	0	-0.2	0.38	0.36
A_75_P01301396		5	157468	-0.63	-0.58	-1.1	-0.79	-0.45	-0.88	-0.49	-0.41	-0.52	-0.48	0.04	-0.46	-0.29	-0.54	-0.81	-0.5	-0.54	-0.5	-0.25	-0.21
A_75_P01185752		4	520355	-0.48	0.07	0.27	0.38	0.42	0.5	0.77	0.71	0.79	0.64	-0.14	-0.74	0.35	0.29	0.14	0.53	0.44	0.29	0.99	1.03
A_75_P01858330		13	365254	-0.09	-0.06	-0.02	-0.05	-0.23	-0.03	-0.13	-0.04	-0.01	-0.02	0.04	-0.03	-0.24	-0.31	-0.34	-0.22	-0.24	-0.08	-0.05	-0.06
A_75_P01146248		4	122167	0	0.01	-0.13	0.07	0.26	-0.07	-0.18	0.05	0.05	-0.12	0.23	0.57	0.22	0.18	0.73	0.07	0.2	0.2	0.22	0.04
A_75_P01541938		9	92806	0.3	-0.08	0.13	1.19	-0.01	0.27	0.18	0.32	0.24	0.2	-0.35	0.93	1.21	0.81	0.83	1.01	0.69	1.01	0.31	0.33
A_75_P01945534		14	322515	-0.22	0.47	-0.53	-0.33	0.04	-0.53	-0.43	-0.1	-0.13	-0.3	0.15	-0.12	-0.1	-0.25	-0.12	-0.25	0.13	-0.05	0.29	0.2
A_75_P01960250		14	470914	-0.04	0.56	-0.04	0.07	0.05	0.11	0.13	0.04	0.15	0.14	-0.03	0.14	0.01	0.2	0	0.01	0.42	0.44	-0.04	-0.02
A_75_P01231273		4	980586	-0.4	-0.34	-0.25	-0.29	-0.17	0.22	0.21	0.25	0.22	0.29	-0.07	0.39	0.55	0.28	0.19	0.33	0.33	0.22	0.48	0.26
A_75_P01043150		2	207339	0.03	0.1	1.16	1.01	-0.13	0.07	0.11	-0.03	0.01	0.14	0.11	0.75	0.9	0.49	0.98	0.81	-0.07	0.34	0.13	0.13
A_75_P01937255		14	238646	-0.01	0.33	-0.2	-0.14	0.15	-0.06	-0.12	-0.17	-0.06	-0.12	0.01	-0.14	0.01	0.01	-0.17	-0.03	-0.14	0.3	0.08	0.2
A_75_P01158684		4	247652	-0.02	0.02	0.03	-0.01	-0.13	0.28	0.01	0.17	0.09	0.05	0.14		-0.01	-0.27	0	-0.18	0.08	-0.2	0.2	0.21
A_75_P01150899		4	169363	0.12	-0.12	-0.02	0.07	0.27	0.09	0.12	-0.15	0	0.12	0.1	-0.09	0.02	-0.06	-0.15	0.01	-0.14	0.04	-0.08	-0.14
A_75_P01287444		5	16538	0.16	-0.08	0.21	0.02	-0.23	0.4	0.35	0.15	0.22	0.13	-0.04	0.1	0.14	0.34	0.2	0.15	0.12	0.3	0.21	0.21
A_75_P02141816		16	432890	-0.21	-0.08	0.12	-0.08	-0.32	-0.17	0.07	0.07	0.12	-0.02	0.12		-0.02	0.1	0.25	-0.02	-0.01	0.45	0.1	0.01
A_75_P01567945		9	355225	0.18	0.02	-0.2	1.21	0.19	0.08	0.24	0.18	0.2	0.22	0.08		1.29	2.25	0.69	1.02	1.06	1.19	-0.03	0.09
A_75_P01457878		7	893694	-0.08	-0.04	-0.21	-0.04	0.24	0.03	-0.28	-0.24	-0.15	-0.26	0.13	-0.18	-0.17	-0.53	-0.56	-0.11	-0.19	-0.15	0.09	-0.07
A_75_P01799661		12	849528	-0.05	0.04	-0.04	-0.05	0.16	0.39	-0.05	0.06	-0.02	-0.17	0.08	-0.65	-0.13	-0.41	-0.56	-0.21	-0.04	-0.24	0.2	0.1
A_75_P01414542		7	455871	0.08	0.09	0.12	0.04	0.17	0.12	0.08	0.04	0.1	-0.05	0.39	-0.04	-0.23	0.01	0.02	0.03	0.12	0.13	0.07	0.07
A_75_P01380727		7	114149	0.22	0.16	0.33	0.22	0.09	0.44	0.38	0.27	0.4	0.31	-0.3	0.31	0.05	0.18	0.03	0.2	0.33	0.4	-0.02	0.04
A_75_P01760085		12	449064	-0.32	-0.15	-0.56	-0.22	0.03	-0.38	-0.31	-0.06	-0.1		-0.08	-0.01	0.08	0.69	0.68	-0.05	0.03	-0.16	-0.13	-0.42
A_75_P01825474		13	33042	0	-0.1	-0.06	-0.14	-0.03	-0.19	0.11	-0.1	0.04	0.06	0.12	-0.03	-0.07	0.06	-0.02	-0.06	-0.11	0.01	0.07	0.04
A_75_P01282274		4	1496068	0.17	-0.08	0	-0.11	0.01	0.23	0.04	-0.16	0.11	0.07	-0.69	0.02	0.05	-0.06	-0.09	-0.26	-0.27	0.19	0.19	0.24
A_75_P01282064		4	1493885	-0.6	-0.53	-0.44	-0.64	-0.73	-0.73	-0.08	-0.26	-0.09	0	-0.02	0.05	0.09	0.11	-0.07	0.21	-0.15	0.1	0.11	-0.03
A_75_P01046182		2	237687	-0.16	0.28	1.22	1.23	0.23	0.07	-0.03	0.04	-0.18	0.22	0.13	0.94	0.73	0.26	1.06	0.82	-0.1		-0.16	-0.36
A_75_P01594192		10	182622	0.03	0.03	0.16	0.03	-0.01	0.14	0.02	-0.01	0.06	0.12	0.3	-0.13	-0.15	-0.3	0.3	-0.41	-0.21	-0.23	0.58	0.34
A_75_P01695580		11	462148	0.2	0.15	0.46	0.25	0.3	0.3	0.25	0.03	0.03	0.18	-0.16	0.41	0.28	-0.45	1.11	0.23	0.18	0.04	-0.06	-0.14
A_75_P02135805		16	371679	-0.12	0.08	0.19	-0.07	-0.24	0.13	-0.02	0.02	0.03		0.34	-0.21	-0.03	0.21	0.33	-0.14	-0.17	-0.51	0.24	0.09
A_75_P01986570		14	737996	0.18	0.75	0.34	0.23	0.44	0.58	0.1	0.15	0.22	0.09	0.02	0.79	0.3	-0.06	0.85	0.12	-0.06	-0.13	0.07	-0.04
A_75_P02166694		16	683459	-0.02	0.07	0.1	0.04	0.06	0.07	-0.01	0.07	-0.17	0.12	0.02	0.3	0.23	0.22	0.33	0.21	0.26	-0.41	-0.01	-0.14
A_75_P01734113		12	185223	0.01	0.01	0.12	0.12	0.21	0.18	0.14	0.09	-0.01	0.1	-0.09	0.19	0.22	-0.61	-0.22	0.17	0.17	0.51	-0.39	-0.63
A_75_P01306503		5	209401	-0.18	-0.22	-0.18	-0.31	-0.34	-0.27	-0.04	-0.15	0.08	0.04	0.14	-0.01	-0.15	-0.21	-0.12	-0.19	-0.04	-0.12	0.42	0.47
A_75_P02151116		16	526580	0.13	0.12	0.13	0.19	0.18	0.14	0.21	0.18	0.21	0.17	0.06	0.43	0.13	0.03	0.19	0.2	0.29	0.37	-0.24	-0.28
A_75_P01624426		10	487150	0.02	-0.07	-0.11	-0.02	0.23	-0.14	-0.02	-0.06	-0.26	0.02	-0.06	-0.75	0.08	-0.01	-0.59	0.08	0.17	-0.33	-0.48	-0.35
A_75_P01907555		13	862418	-0.06	0	0.08	-0.03	-0.26	-0.02	-0.14	-0.08	-0.07	-0.19	-0.22		-0.13	-0.32	0.5	-0.31	-0.43	-0.67	0.25	0.26
A_75_P01704379		11	551426	-0.16	0.08	-0.22	-0.07	0.15	-0.16	-0.16	0.05	-0.09	-0.16	0.16	-0.15	-0.17	-0.15	-0.38	-0.15	0.21	0.01	-0.21	-0.4
A_75_P01700957		11	516285	0.18	0.13	0.39	0.07	-0.11	0.27	0.37	0.21	0.46	0.37	0.06	0.19	0.12	0.35	0.3	0	0.14	0.49	0	0.04
A_75_P01907988		13	866903	-0.09	-0.03	-0.38	-0.09	0.01	-0.24	-0.24	0.08	-0.07	-0.23	-0.13	-0.39	-0.22	-0.28	-0.65	-0.29	0.12	-0.16	0.35	0.27
A_75_P01003669		1	37408	0.08	-0.09	0.04	0.02	0.24	1.13	0.01	0.28	-0.02	0.77	0.1	0.14	0.16	0.66	1.11	0.41	0.17	-0.16	0.12	0.12
A_75_P01319454		5	340678	0.08	-0.05	0.16	0.08	0.17	0.11	0.03	0.09	-0.1	-0.14	0.1		0.21	0.19	0.61	0.22	-0.04	-0.08	-0.14	-0.25
A_75_P01289155		5	33885	0.11	-0.09	0.26	0.19	0.04	0.26	0.2	0.2	0.12	0.31	0.09	0.04	0.18	0.33	0.64	0.18	0.16	0.07	-0.12	-0.22
A_75_P01592017		10	160662	0.2	0.03	0.05	0.03	0.02	0.05	-0.03	0.11	0.07	0.07	0.16		-0.15	-0.26	-0.16	-0.19	-0.06	-0.1	-0.16	-0.1
A_75_P01642621		10	671547	-0.07	0.15	0.03	0.06	0.1	0.13	0.15	0.24	0.24	0.14	0.42	0.43	0.28	0.34	0.24	0.38	0.44	0.38	0.41	0.35
A_75_P01239681		4	1065281	0.12	-0.01	0.17	0.17	0.33	0.46	0.11	0.04	0.15	0.1	-0.07	0.16	0.45	0.07	0.74	0.26	0.04	0.03	0.01	-0.02
A_75_P01323697		5	383331	-0.05	0.05	-0.03	0	-0.03	-0.09	-0.07	0.02	-0.06	0.08	-0.33	-0.09	-0.18	-0.32	0.14	-0.25	-0.43	-0.29	0.5	0.43
A_75_P01743866		12	283966	0.02	-0.1	-0.13	-0.13	-0.29	-0.18	0.06	0.02	0.13	-0.04	0.02	-0.23	-0.12	0.04	-0.11	-0.07	0.04	-0.06	0.02	0.12
A_75_P01584736		10	86729	0.06	0.12	0.16	0.11	0.02	0.12	0	-0.2	-0.03	-0.02	0.2	0.01	0.09	-0.64	0.61	-0.11	-0.1	-0.27	0.07	-0.01
A_75_P01084423		2	624451	0.3	0.11	1.05	1.18	0.09	0.36	0.16	0.18	0.23	0.26	-0.81		1.05	0.26	0.58	0.83	0.26	0.92	0.03	-0.04
A_75_P02110109		16	111911	-0.31	-0.32	-0.56	-0.44	-0.42	-0.67	-0.15	-0.1	0	-0.12	0.04	-0.28	-0.32	-0.13	-0.66	-0.15	-0.34	0.15	-0.3	-0.55
A_75_P01387899		7	186401	-0.08	0.04	-0.06	-0.08	0.06	-0.06	-0.2	0.03	-0.06	-0.15	-0.19	-0.23	-0.2	-0.36	-0.09	-0.33	-0.26	-0.51	0.26	0.26
A_75_P01542581		9	99372	-0.03	-0.07	-0.23	0.86	-0.13	-0.22	-0.12	-0.26	-0.11	-0.08	-0.26	-0.23	0.78	0.67		0.63	0.35	0.72	0.16	0.08
A_75_P02035899		15	451584	-0.14	-0.08	-0.27	-0.18	-0.23	-0.28	-0.1	-0.27	-0.2	-0.02	-0.14	-0.77	-0.15	-0.06	-0.51	-0.12	0.02	0.09	-0.2	-0.21
A_75_P01775942		12	610819	0.16	0.08	0.02	-0.07	-0.27	-0.02	-0.02	-0.18	0.01	-0.18	-0.11	-0.3	-0.3	-0.21	-0.37	-0.37	-0.22	-0.35	0.03	0.36
A_75_P01155096		4	211629	0.03	0.16	-0.13	0	-0.04	-0.1	0.03	0.09	0.04	0.13	0.06	-0.05	-0.25	-0.36	-0.53	-0.31	-0.24	-0.2	0.22	0.16
A_75_P01136967		4	28291	-0.05	-0.19	-0.27	-0.21	0.04	-0.24	-0.03	-0.06	0.06	-0.06	0.13	-0.35	-0.02	-0.04	-0.07	-0.15	-0.15	0.1	-0.16	-0.09
A_75_P01677844		11	282180	0.09	0	0.05	0.03	-0.14	0.33	0.3	0.1	0.06		-0.04	-0.05	0.21		0.71	0.26	0.02	-0.02	0.09	-0.4
A_75_P01553735		9	211964	0.01	-0.07	-0.18	0.9	-0.04	-0.19	-0.19	-0.12	0.01	-0.1	-0.12	0.53	0.76	0.55	0.73	0.65	0.79	1.09	-0.3	-0.19
A_75_P01180413		4	466565	-0.01	0.1	0.09	-0.01	0.12	-0.05	0.13	-0.08	-0.28	0.58	0.28	0.04	0.1		0.18	0.01	-0.14	-0.24	-0.07	-0.07
A_75_P01224398		4	910901	0.12	-0.05	0.26	0.05	-0.01	0.37	0.35	0.22	0.25	0.32	0.26	0.18	0.16	0.14	0.82	0.21	-0.08	0.23	0.06	-0.05
A_75_P02122951		16	241568	0.16	-0.17	0.18	0.12	-0.09	0.73	0.57	0.29	0.28	0.41	-0.13	0.34	0.21	0.1	0.8	0.39	-0.02	0.03	0.03	-0.04
A_75_P02131028		16	323677	-0.12	-0.21	-0.28	-0.1	0.09	-0.02	-0.02	0.05	0.03	0.11	-0.03	0.01	0.14	0.13	-0.34	0.17	0.34	0.23	-0.05	-0.11
A_75_P01309668		5	241372	-0.03	-0.06	0.11	0.04	-0.01	-0.18	0.13	-0.22	-0.02	0.15	-0.04	0.27	0.06	-0.06	1	0.03	-0.08	-0.2	0.06	0.1
A_75_P02186718		16	884908	0.02	0.13	0.14	-0.01	-0.15	-0.05	0.01	-0.01	-0.01	0	-0.13	-0.14	-0.12	-0.22	-0.11	-0.18	-0.13	-0.42	0.21	0.12
A_75_P01726412		12	107934	-0.1	-0.01	-0.13	-0.2	-0.18	-0.09	-0.05	-0.04	-0.19	-0.05	-0.23	-0.21	-0.21	-0.22	1.53	-0.25	-0.22	-0.42	0.32	0.36
A_75_P02066819		15	764064	-0.19	0.03	-0.36	-0.3	-0.23	-0.52	-0.29	-0.13	-0.13	-0.2	-0.15	-0.36	-0.48	-0.55	-0.55	-0.69	-0.15	-0.48	0.32	0.29
A_75_P01161265		4	273332	-0.12	-0.07	0.01	-0.1	-0.21	-0.08	-0.06	-0.09	-0.21		0.27	-0.28	0.02	-0.63	-0.52	-0.15	-0.17	-0.4	-0.32	-0.4
A_75_P02054014		15	634850	0.02	0.09	0.33	0.17	0.14	0.18	0.17	0.21	0.28	0.33	0.11	0.33	0.2	0.25	0.48	0.25	0.38	0.49	0.03	0
A_75_P01723720		12	80859	0.14	0	0.35	0.14	0.07	0.45	0.28	0.08	0.25	0.18	0.07	0.37	0.22	-0.45	0.62	0.29	-0.11	0.3	0.11	-0.05
A_75_P01561512		9	290570	0.16	0.17	0	1.14	-0.04	0.29	-0.04	0.06	0.08	-0.1	-0.76	0.34	0.78	0.55	0.54	0.57	0.7	0.89	0.5	0.45
A_75_P01131254		3	286732	-0.17	-0.04	-0.09	-0.07	-0.05	-0.17	-0.18	0.11	0.01		-0.12	-0.18	0.03	0.2	0.61	0.03	-0.07	-0.03	-0.06	-0.17
A_75_P01158190		4	242704	-0.15	-0.05	-0.44	-0.17	0.08	-0.23	-0.15	-0.11	-0.23	-0.21	-0.62	0.24	-0.19	-0.26	-0.56	-0.23	0.24	0.12	-0.19	-0.16
A_75_P02058222		15	677458	-0.27	-0.03	-0.31	-0.24	-0.44	-0.32	-0.4	-0.45	-0.42	-0.41	0.04	-0.35	-0.47	-0.97	-0.4	-0.39	-0.57	-0.74	-0.24	-0.05
A_75_P02025939		15	351095	-0.06	-0.01	-0.02	-0.09	-0.14	0.17	0.09	0.1	0.16	0.08	0.53	0.06	-0.05	0.18	-0.01	0.12	0.33	0.35	0.38	0.34
A_75_P01697364		11	480211	0.47	0.49	0.6	0.48	0.49	0.74	0.17	0.03	0.12	0.02	0.3	1.06	0.06	-0.14	-0.28	0.01	-0.04	-0.26	-0.04	-0.02
A_75_P02057324		15	668383	0.16	0.07	0.12	0.07	0.18	0.07	0.05	-0.01	0.08	0.16	-0.15	0.03	0.17	0.4	0.59	0.15	-0.32	0.22	-0.17	0.15
A_75_P01396033		7	268465	-0.18	-0.15	-0.28	-0.16	-0.1	-0.2	-0.2	-0.29	-0.32	-0.09	0.06		-0.06	-0.17	-0.68	-0.08	-0.19	-0.2	-0.42	-0.41
A_75_P01381208		7	119020	-0.06	0.02	0.01	0.08	-0.13	0.22	0.04	0.05	0.1	-0.06	-0.17		-0.17	-0.14	-0.06	-0.06	0.1	-0.03	0.2	0.23
A_75_P02026339		15	355219	-0.03	-0.15	-0.07	-0.21	-0.02	-0.11	-0.02	-0.11	-0.03	-0.07	0.21	0.1	0	0.23	0.14	0.04	0.24	0.25	0	0.07
A_75_P01707735		11	585431	0.1	0.13	0.1	0.08	0.05	0.27	0.15	0.11	0.23	0.17	-0.16	0.19	-0.07	0.17	-0.03	0.09	0.34	0.33	0.04	-0.02
A_75_P01310673		5	251336	-0.16	-0.16	-0.54	-0.26	-0.15	-0.45	-0.23	-0.12	-0.27	-0.24	0.28	-0.41	-0.17	0.12	-0.22	-0.09	0.02	0.19	-1.09	-0.07
A_75_P01732782		12	171883	0.24	-0.11	0.56	0.13	-0.2	0.48	0.69	0.17	0.47	0.51	-0.09	0.72	0.45	0.78	0.7	0.52	0.26	0.74	-0.35	-0.14
A_75_P01593391		10	174440	-0.16	-0.04	-0.2	-0.07	-0.13	-0.12	-0.11	-0.12	0.01	-0.11	-0.15	0.04	-0.25	-0.06	-0.03	-0.35	-0.03	0.15	0.07	0.14
A_75_P01486374		8	92151	-0.17	-0.11	0.23	-0.08	-0.04	-0.06	0.01	-0.14	0	0.03	0.29	0.28	0.07	0.36	0.37	0.14	0	0.45	0.04	0.13
A_75_P01662569		11	128318	0.23	0.2	0.31	0.22	0.08	0.32	0.21	0.09	0.18	0.12	-0.03	0.05	0.11	0.03	0.05	0.02	0.27	0.04	-0.1	-0.03
A_75_P01846772		13	248645	-0.01	-0.12	-0.2	-0.07	0.22	0.02	-0.05	-0.06	-0.1	-0.07	0.02		-0.07	-0.06	0.56	-0.02	0.03	0.1	-0.09	-0.11
A_75_P01554044		9	215080	-0.12	0.02	-0.14	1.09	0.19	0.16	0.01	0.28	0.1	0.22	-0.25	1.07	1.19	0.98	0.81	1	1.12	0.88	0.22	0.11
A_75_P02166984		16	686553	-0.19	-0.07	-0.18	-0.17	-0.13	-0.28	-0.18	-0.27	-0.27	-0.05	-0.05	-0.15	-0.13	0.08	-0.19	-0.02	-0.21	-0.32	-0.29	-0.17
A_75_P01642418		10	669607	-0.08	0.05	-0.19	0.08	0.23	-0.06	-0.05	-0.02	0.01	0.05	0.16	0.03	0.16	0.14	-0.02	0.09	0.33	0.23	-0.15	-0.27
A_75_P01225592		4	922977	0.21	0.14	0.08	0.17	0.17	0.01	0.1	0.11	0.11	-0.06	-0.23	-0.02	-0.03	-0.17	-0.08	-0.14	-0.06	0.18	0.1	0.11
A_75_P01637902		10	623979	-0.21	-0.01	-0.01	-0.27	-0.32	-0.38	-0.16	-0.32	-0.15	-0.29	0.25	-0.16	-0.35	-0.19	-0.21	-0.41	0.06	0.11	-0.27	-0.24
A_75_P01773009		12	581315	0.07	-0.1	0	-0.01	0.13	0.04	0.01	-0.28	0.03	-0.05	-0.15	-0.23	-0.15	-0.02	-0.32	-0.06	-0.09	-0.16	-0.29	-0.05
A_75_P01959118		14	459603	-0.15	0.39	-0.33	-0.15	0.02	-0.18	-0.12	-0.25	-0.23	-0.22	0.15	-0.26	-0.14	-0.15	-0.43	-0.3	-0.07	-0.14	-0.29	-0.34
A_75_P01405970		7	369283	-0.73	0.09	-0.08	0.22	0.41	0.13	-0.08	0.13	-0.04	-0.06	0.32	0.14	0.15	-0.25	-0.35	-0.15	-0.04	-0.31	0	-0.09
A_75_P01295061		5	93826	0.18	0.14	0.2	0.09	0.13	0.43	0.27	0.24	0.22	0.2	0.18	0.72	0.22	0.24	0.36	0.23	0.33	0.21	-0.02	0.02
A_75_P01108775		3	58230	0.19	-0.11	0.06	-0.08	-0.18	0.18	0.26	0.14	0.17	0.18	-0.9	-0.14	-0.11	-0.07	-0.08	-0.18	0.01	0.09	0.39	0.37
LAMBDAPCR3-13		4	159284	-1.06	-0.21	-0.96	-0.69		-1.45		-1.27		-1.04	-1.05			-0.03	-0.57	-0.01	0.27		0.53	0.32
A_75_P01651068		11	12033	-1.02	-1.06	-0.9	-1.03	-1.18	-1.19	-0.11	-0.41	-0.04	-0.03	0.14	0.05	0.07	-0.08	-0.2	-0.03	-0.15	0.09	0.02	-0.15
A_75_P01024385		2	18141	0.07	-0.11	1.11	1	0.16	0.09	-0.14	0.07	0.32	0.27	0.1	-0.16	1.04	0.65	2.34	0.84	0.09	1.06	0.34	0.21
A_75_P01876626		13	550070	-0.11	-0.12	-0.11	-0.05	0.26	0.14	0.03	0.18	0.07	0.17	0.35	0.1	0.35	0.19	0.13	0.32	0.41	-0.11	0.04	-0.03
A_75_P01062308		2	400229	0.31	-0.1	1.2	1.22	-0.04	0.63	0.55	0.3	0.4	0.34	-0.12	0.81	0.97	0.68	0.76	1.21	0.33	1.12	-0.06	0
A_75_P01236003		4	1028589	-0.25	-0.14	-0.1	-0.09	-0.2	-0.11	-0.02	0	-0.07	0.14	-0.28	0.35	-0.05	0.18	-0.24	0.22	0.03	-0.28	-0.3	-0.41
A_75_P01627450		10	517636	-0.24	-0.21	-0.04	-0.07	-0.23	-0.12	0.24	-0.02	-0.12	0.06	0.21	0.19	0.19	0.42	0.31	-0.03	0.26	-0.03	-0.45	-0.46
A_75_P01824739		13	25653	0.23	0.11	0.51	0.22	0.11	0.33	0.18	-0.05	0.15	0.01	0.06	0.03	-0.17	-0.12	0.85	-0.06	-0.21	-0.2	-0.06	-0.06
A_75_P01294660		5	89819	0.08	0.16	0.16	0.12	0.17	0.18	0.18	0.1	-0.04	0.04	0.15	0.21	0.1	-0.01	0.09	-0.08	0.32	-0.16	0.1	0.01
A_75_P01633687		10	581185	0.18	0.05	0.3	0.12	-0.08	0.39	0.16	0.14	0.17	0.19	-0.22	0.08	0.11	0.14	0.39	0.15	0.01	0.39	0.23	0.36
A_75_P01994272		15	31884	-0.13	0.21	0.06	0.04	0.19	-0.13	-0.11	0.07	-0.14	-0.04	-0.31		-0.16	-0.43	-0.32	-0.24	-0.07	-0.41	-0.06	-0.18
A_75_P01369271		6	268772	-0.09	0.03	-0.01	-0.04	-0.22	-0.22	-0.06	-0.09	-0.18	-0.07	-0.05		-0.03	-0.23	-0.29	-0.14	-0.08	-0.34	-0.03	-0.16
A_75_P01240138		4	1069908	-0.02	0.02	0.02	-0.02	-0.09	-0.08	-0.01	-0.04	-0.08	-0.03	0.06		-0.05	0.22	0.16	0.02	0.07	0.03	-0.13	-0.12
A_75_P02180906		16	826517	0.09	0.18	0.17	0.18	0.23	0.09	-0.07	-0.07	-0.02	0.01	0.13		-0.09	-0.2	0.05	-0.21	-0.21	-0.2	0.17	0.12
A_75_P01205839		4	723639	0.08	0.03	0.25	0.13	0.22	0.24	0.13	0.2	-0.05	0.09	0.19		0.22	0.26	0.38	0.3	0.1	-0.23	0.13	0.08
A_75_P01433116		7	644019	0.08	0.09	0.12	0.04	0.02	0.32	0.01	0.22	0.15	0.06	0.27		-0.18	-0.33	-0.13	-0.13	-0.09	-0.18	0.02	0.14
A_75_P01413695		7	447085	0.2	0.08	0.07	0.14	0.09	0.06	-0.05	-0.07	0.1	-0.09	-0.24	-0.35	-0.12	-0.15	-0.15	0.47	0.15	0.05	0.1	0.24
A_75_P01205628		4	721326	-0.07	0.07	-0.29	-0.18	-0.04	-0.31	-0.22	-0.26	-0.11	-0.22	-0.17	-0.26	-0.25	-0.45	-0.66	-0.25	-0.32	-0.23	0.06	0.01
A_75_P01963931		14	508263	-0.03	0.45	-0.15	-0.26	-0.14	-0.2	-0.21	-0.23	-0.11	-0.18	0.19	-0.07	-0.29	-0.25	-0.27	-0.35	-0.18	-0.26	0.12	0.2
A_75_P01265618		4	1326893	0.1	-0.07	0.15	-0.08	0.01	0.36	0.14	-0.23	0.17	0.1	-0.31	0.18	0.15	0.12	0.02	0.19	-0.1	0.19	0.02	0.1
A_75_P01181568		4	478245	-0.07	-0.01	-0.2	0.08	0	-0.2		-0.09	-0.32	-0.22	0.03	-0.12	-0.24	-0.34	-0.34	-0.2	-0.25	-0.61	-0.27	-0.38
A_75_P01772793		12	579013	0.21	0.01	0.24	0.17	0	0.41	1.38	0.21	0.22	0.17	-0.11	0.08	0.2	0.2	0.73	0.2	0.04	0.09	0.25	0.28
A_75_P01907236		13	859051	-0.32	-0.51	-0.74	-0.42	0.18	-0.33	-0.24	-0.07	0.01	-0.27	0.07	-0.31	0.2	-0.41	-0.54	-0.03	0.29	0.21	-0.1	-0.2
XANDYPRIMEPROBE-42		16	942595	0.56	0.39	1.18	1.29	-0.27	0.78	1.36	1.38	1.32	1.3	0.12	1.25	0.48	0.54	0.94	0.59	0.38	0.97	0.15	0.18
A_75_P01767886		12	451373	0.18	0.08	0.15	0.19	0.22	0.14	0.07	-0.04	0.06	0.09	0.07	-0.04	0.12	-0.26	0.84	0.02	-0.16	-0.12	0.33	0.24
A_75_P02052315		15	617526	-0.06	-0.07	-0.22	-0.15	0.07	-0.06	-0.08	0.02	0.07	0	0.18	0.13	0.05	0.13	-0.05	0.04	0.27	0.47	-0.1	-0.14
A_75_P01280527		4	1478314	0.21	0.1	0.46	0.07	-0.22	0.16	0.22	-0.24	0.1	0	0.21	0.21	-0.08	0.16	0.29	-0.03	-0.21	-0.16	0.11	0.13
A_75_P01453614		7	850510	0.14	0.1	0.31	0.14	-0.05	0.09	0.24	0.1	0.08	0.25	0.22	-0.4	0.1	0.28	1.35	0.25	0.08	0.01	-0.01	0.04
A_75_P01485623		8	84451	0.17	-0.09	-0.04	-0.08	-0.12	0.1	0.07	0.03	0.17	0.05	-0.01	-0.1	-0.09	-0.01	-0.25	-0.01	0.21	0.14	0.08	0.22
A_75_P01398478		7	293436	0.08	-0.02	0.19	0.05	0.04	0.09	0	-0.04	-0.06	0.03	0.32	0.09	-0.1	-0.25	-0.12	-0.2	-0.25	-0.29	-0.01	-0.1
A_75_P01106181		3	32012	0.33	0.04	0.35	0.22	0.18	0.35	0.4	0.01	0.4	0.23	-0.24	0.18	0.18	0.46	0.16	0.29	-0.07	0.53	-0.45	-0.58
XANDYPRIMEPROBE-58		16	942660	-0.12	0.71	0.32	0.38	-0.1	-0.16	0.52	0.4	0.39	0.48	0.07	0.32	-0.01	0	0.04	0.05	-0.5	0.03	0.87	0.97
A_75_P01999284		15	82222	-0.1	-0.01	-0.15	-0.04	-0.04	0.03	-0.15	-0.04	0.08	-0.13	0.21		-0.02	-0.17	-0.15	-0.28	0.02	0.06	0	-0.08
A_75_P02014983		15	240335	0.09	0.07	0.14	0.14	0.21	0.24	0.17	0.02	0.12	0.16	0.06		-0.01	0.04	0.01	-0.04	0.15	0.01	-0.21	-0.25
A_75_P02107304		16	83709	0.11	0.09	0.22	0.13	-0.03	0.4	0.13	0.23	0.12	0.11	0.62		0.21	0.14	0.75	0.39	0.06	-0.27	0.28	0.18
A_75_P01879474		13	579061	0.24	0.14	0.2	0.33	0.33	0.72	0.41	0.37	0.45	0.38	-1.1	0.49	0.37	0.36	0.37	0.38	0.51	0.29	0.15	0.13
RDNAPROBE-31		4	159284	-0.1	0.48	0.19	0.18	0.17	0.06	0.76	0.22	0.08	0.67	0.65	0.06	0.11	0.39	0.09	0.2	0.4	0.09	0.76	1.07
A_75_P01831161		13	90884	0.39	-0.03	0.34	0.21	0.27	0.6	0.45	0.34	0.52	0.34	0.15	0.13	0.29	0.65	0.32	0.51	0.55	0.92	-0.1	0.33
A_75_P01264936		4	1319776	0.14	0.01	0	-0.09	0.08	0.27	0.04	-0.11	0.13	0.02	-0.23	-0.06	-0.03	-0.08	-0.27	0.13	0.1	0.21	0.19	0.34
A_75_P01616215		10	404247	-0.15	-0.16	-0.3	-0.26	-0.14	-0.47	-0.16	-0.24	0.04	-0.16		-0.16	-0.06	-0.23	-0.58	-0.13	-0.18	-0.01	0	-0.11
LAMBDAPCR1-17		4	159284		-0.58	-1.48	-1.47	-1.83						-0.09	-0.79			-0.41	-0.11	-0.36		-0.07	0.02
A_75_P01081142		2	591042	-0.03	-0.22	0.78	0.74	-0.15	-0.28	-0.14	-0.01	0	-0.02	-0.06	0.54	0.83	0.31	0.55	0.68	0.23	0.92	-0.1	-0.14
XANDYPRIMEPROBE-77		16	942790	0.64	0.73	0.77	0.76	-0.09	-0.03	0.47	0.87	0.69	0.43	-0.06	0.7	0.37	0.19	0.56	0.22	0.42	0.46	0.61	0.47
A_75_P01522899		8	461005	-0.03	-0.01	-0.02	0.06	-0.07	0.13	0.04	0.02	0	0.01	0.07		0.05	-0.11	0.35	-0.14	-0.03	-0.16	0.3	0.2
A_75_P01682082		11	325174	0.09	-0.11	-0.06	-0.02	0.07	-0.01	-0.01	-0.26	0.05	-0.09	-0.1	0.19	0.15	0.22	0.85	0.27	-0.15	0.23	0.08	0.1
A_75_P01667728		11	180232	-0.02	-0.14	0	-0.23	-0.3	0.14	0.03	0.07	0.14	0.05	-0.03	-0.03	-0.19	0.14	-0.1	-0.03	0	0.17	0.06	0.18
A_75_P01197135		4	635347	0.01	0.02	0.1	0.04	-0.01	0.09	-0.06	0.06	0.06	0.14	-0.08		0.15	-0.05	0.87	0	0.01	-0.14	0.09	-0.02
A_75_P02060240		15	697763	-0.09	-0.19	-0.27	-0.12	0.07	-0.33	-0.19	-0.13	-0.19	-0.1	-0.07	0.17	-0.08	-0.02	-0.02	-0.16	0.08	-0.08	-0.28	-0.36
A_75_P02180807		16	825562	0.05	-0.08	-0.18	-0.12	-0.03	-0.04	0.03		-0.03	-0.15	-0.05	-0.17	-0.11	0.01	-0.22	0.01	0.2	0.11	-0.23	-0.01
A_75_P01284466		4	1518050	-0.17	-0.09	-0.09	-0.1	-0.07	-0.12	-0.08	0.08	0.02	-0.09	0.1	0.02	0.26	-0.11	0.38	0.01	-0.07	-0.15	0.48	0.28
A_75_P01921321		14	78001	-0.06	0.44	-0.17	-0.04	0.09	-0.16	-0.26	-0.01	-0.04	-0.06	-0.52	-0.36	-0.02	-0.09	-0.29	-0.18	-0.01	-0.18	-0.15	-0.24
A_75_P01018250		1	185284	-0.53	-0.44	-0.39	-0.57	-0.58	0.48	-0.12	-0.23	-0.07	-0.21	-1.48	0.02	-0.01	0.03	0.15	-0.08	-0.11	-0.2	0.13	0.17
A_75_P01328854		5	435511	-1.61	-1.54	-1.79	-2	-1.8	-1.85	-0.24	-0.35	-0.66		-0.26	-1.08	0.03	0.07	-1.35	0.47	0.62	0.05	-0.15	-0.22
A_75_P01291569		5	58274	-0.32	-0.05	-0.73	-0.23	-0.15	-0.69	-0.28	-0.26	-0.31	-0.42	-0.77	0.1	-0.2	-0.24	-0.49	-0.35	0.14	-0.08	0.14	0.14
A_75_P02042801		15	521608	-0.76	-0.66	-0.91	-0.75	-0.78	-0.98	-0.13	-0.02	-0.04	-0.19	-0.78	-0.07	-0.01	-0.11	-0.56	-0.09	0.15	0.22	0.13	0.11
RDNAPROBE-73		4	159284	-0.76	0.03	-0.58	-0.29	-0.13	-0.65	0.33	0.19	-0.09	0.24	-0.01	-1	-0.31	-0.33	-0.76	-0.38	-0.49	-0.09	-0.11	-0.11
A_75_P02002479		15	114238	-0.08	-0.01	-0.02	-0.06	0.03	-0.07	-0.09	0.04	-0.04	-0.03	-0.03		-0.06	0.09	0.3	0.06	0.13	0.2	0.18	0.23
A_75_P01504189		8	272076	-0.05	0.05	-0.16	-0.06	0.09	-0.07	0	-0.03	-0.04	0.04	0.15		0.03	-0.05	-0.06	0.09	0.17	0.08	-0.23	-0.5
A_75_P01518190		8	413655	0.18	-0.17	0.08	-0.03	-0.05	0.24	0.29	-0.06	0.11	0.16	-0.16	0.29	0.26	0.59	0.33	0.41	0.46	0.57	-0.16	0.07
XANDYPRIMEPROBE-64		16	942725	0.43	0.88	0.23	0.53	-0.08	-0.31	0.18	0.32	0.36	0.26	0.07	0.47	-0.04	-0.1	-0.09	-0.07	0.05	0.02	0.45	0.54
A_75_P02133188		16	345574	0.29	0.02	0.22	0.03	-0.1	0.19	0.08	-0.06	0.13	0.03	-0.19	-0.16	-0.11	0.03	-0.19	-0.02	-0.12	-0.07	-0.28	-0.12
A_75_P01572421		9	401166	-0.33	-0.09	-0.21	0.85	-0.09	-0.33	-0.16	-0.08	-0.09	-0.01	0.01		0.98	0.68	1.59	0.78	0.48	0.53	0.07	0.11
A_75_P01129718		3	271527	0.13	-0.07	0.02	-0.12	-0.28	0.1	-0.04	-0.33	0	-0.1	-0.17	-0.25	-0.15	-0.01	-0.12	-0.09	-0.31	-0.05	0.12	0.22
A_75_P01361559		6	190263	-0.06	-0.03	-0.08	-0.18	-0.36	-0.19	-0.14	-0.19	-0.28	-0.23	0.09		-0.18	-0.25	-0.16	-0.19	-0.28	-0.55	0.06	0.1
A_75_P01976901		14	639164	0.15	0.48	0.15	0.07	-0.04	0.21	0.14	-0.08	0.01	0.11	0.05		0.06	0.2	0.14	-0.01	-0.07	0.14	-0.39	-0.14
A_75_P02157047		16	586054	0.01	0.02	0.18	-0.05	-0.18	0.36	0.1	-0.1	0.01	-0.03	0.24	-0.09	-0.26	-0.13	-0.27	-0.2	-0.3	-0.17	0.02	0.15
A_75_P01708605		11	594041	0.17	-0.08	0.3	0.07	0.12	0.32	0.11	0.09		0.04	0.07	0.19	0.22	0.42	0.26	0.4	-0.03	0.16	0.04	0.05
A_75_P02155594		16	571313	0.04	-0.03	0.11	0.05	0.05	-0.03	0.16	0.01	0.16	0.12	-0.09		-0.12	0.24	0.2	0.04	0.23	0.5	-0.15	-0.15
A_75_P02188911		16	907651	-0.12	-0.26	-0.21	-0.27	-0.5	-0.02	0.09	0.08	0.36	-0.07	0.01	0.18	0	0.12	0.16	0.06	-0.02	0.61	0.14	0.27
A_75_P01114413		3	116072	-0.13	-0.02	-0.09	-0.05	0.11	-0.11	-0.06	0.03	-0.12	0.11	-0.15	0.05	0.13	-0.03	0.57	-0.04	-0.02	-0.02	-0.08	-0.1
A_75_P01754614		12	393254	-0.01	-0.11	-0.09	-0.19	-0.09	-0.35	-0.09	-0.28	-0.26	-0.06	-0.28	0	-0.17	0.08	-0.09	-0.01	-0.34	-0.12	-0.04	-0.08
A_75_P01540321		9	76335	-0.26	-0.19	-0.62	0.6	-0.09	-0.62	-0.33	-0.24	-0.23	-0.36	-0.01	0.58	0.65	0.38	0.46	0.45	0.69	0.98	-0.34	-0.08
A_75_P01152972		4	190006	0.07	0.05	-0.1	-0.05	-0.04	0.09	0.03	0.12	0.19	-0.01	0.46	-0.14	-0.1	-0.04	-0.14	-0.07	0.22	0.13	-0.02	0.01
A_75_P01615806		10	400141	0.29	0.12	0.56	0.26	-0.05	0.63	0.37	0.26	0.27	0.26	0.15	-0.02	0.18	0.15	0.29	0.13	-0.24	-0.06	0.22	0.46
A_75_P01180101		4	463408	0.07	0.14	-0.18	0.11	0.19	0.48	-0.01	0.19	0.14	-0.03	0.27	0.01	0.06	-0.1	-0.08	0.03	0.32	0.14	0.34	0.22
A_75_P01352402		6	97467	0.11	0	0.18	0	-0.03	0.29	0.15	-0.03	0.16	0	0.02	-0.39	0.04	0.02	0.04	0.16	0.06	-0.07	0.01	-0.04
A_75_P01071707		2	495794	0.15	-0.07	1.14	0.96	-0.05	0.2	0.01	0	0.17	0.11	0.08	0.52	0.79	0.38	0.59	0.66	-0.11	0.65	0.35	0.38
A_75_P02175587		16	773089	-0.04	-0.07	-0.18	-0.03	0.23	-0.08	-0.09	0.13	0.07	-0.02	0.24	0.23	0.25	0.16	0.21	0.21	0.32	0.23	0.17	0.11
A_75_P01267889		4	1350245	0.26	0.09	0.55	0.36	0.11	0.69	0.12	0.11	0.26		-0.1	-0.12	0.21	0.3	0.4	0.13	0.14	-0.15	0.08	-0.02
A_75_P01339591		5	544658	0.1	0.06	-0.07	0.02	0.01	0.02		-0.07	-0.07	-0.46	0.4	-0.37	-0.09		-0.48	-0.19	-0.17	-0.35	-0.14	-0.18
A_75_P01416756		7	478107	0.23	0.14	0.47	0.31	0.15	0.52	0.32	0.31	0.38	0.4	0.02	0.64	0.41	0.28	0.66	0.37	0.13	0.15	0.15	0.03
A_75_P02138126		16	395285	0.17	0.05	0.26	0.18	0.18	0.33	0.01	0.2	0.13		-0.33	0	0.25	0.41	0.28	0.23	0.06	0.02	-0.13	-0.15
A_75_P01307761		5	222169	-0.23	-0.21	-0.26	-0.22	-0.24	-0.35	-0.22	-0.26	-0.17	-0.27	0.06		-0.35	-0.25	-0.76	-0.35	-0.22	-0.02	-0.15	-0.07
A_75_P01786476		12	716879	0.02	0.1	0.22	0.09	-0.06	0.06	0.26	0.08	0.13	0.22	0.22	0.21	-0.12	0	0.08	-0.1	0.15	0.26	-0.3	-0.37
A_75_P01054647		2	322952	0.07	0.01	1.11	1.03	0.17	0.56	0.14	0.23	0.13	0.27	-0.2	0.75	0.96	0.38	0.73	0.98	0.1	0.38	0.34	0.27
A_75_P02051228		15	606532	-0.14	-0.12	-0.3	-0.25	-0.06	-0.37	-0.32	-0.22	-0.11	-0.14	-0.05	-0.27	-0.29	-0.19	-0.31	-0.38	0.08	-0.06	-0.41	-0.02
A_75_P01459273		7	908120	0.04	-0.01	0.03	-0.07	-0.08	-0.05	-0.08	-0.1	0.01	-0.13	-0.24	-0.12	-0.17	-0.08	-0.23	-0.2	0.09	0.03	-0.36	-0.24
A_75_P02121484		16	226537	-0.24	-0.04	-0.11	-0.24	-0.32	0.09	0.01	0.05	0.07	-0.09	0.03	-0.07	-0.22	-0.12	-0.14	-0.19	0.17	0.12	0.13	0.01
A_75_P01817977		12	1034658	0.02	0.17	0.16	0.09	0.14	0.07	0.08	-0.17	-0.03	0.03	0.15	0.16	0.03	0.03	0.76	0.09	-0.02	0.04	0.09	0.02
A_75_P01793917		12	791622	0.19	0.13	0.2	0.14	0.18	0.56	0.16	-0.02	0.04	0.14		0.12	0.05	-0.05	0.43	0.2	0.01	-0.02	0.11	-0.09
A_75_P01714311		11	651769	-6.43								-2.33		0.36			-2.72		0.1	-0.33	-0.79	0.19	0.1
A_75_P01429203		7	604541	0.18	-0.01	0.18	0.17	0.26	0.55	0.15	0.02	0.28	0.21	-0.23	-0.03	0.15	0.06	0.6	0.28	0.03	0.11	-0.1	-0.1
A_75_P01650815		11	9566	-0.06	-0.02	-0.25	-0.22	-0.08	-0.42	-0.21	-0.09	-0.06	-0.23	0.11	-0.47	-0.31	-0.3	-0.48	-0.29	-0.04	0.11	-0.17	-0.09
A_75_P01995180		15	41134	0.16	-0.03	-0.05	-0.08	-0.17	-0.03	-0.1	-0.03	0.07	-0.19	-0.07	-0.65	-0.46	-0.3	-0.55	-0.37	-0.09	-0.08	0.31	0.37
A_75_P01465369		7	969868	0.05	-0.03	-0.14	-0.19	-0.04	-0.18	-0.07	-0.15	-0.05	-0.08	0.38	-0.06	-0.33	-0.2	-0.4	-0.29	-0.18	-0.14	-0.32	-0.2
XANDYPRIMEPROBE-82		16	942855	0.66	0.98	0.69	0.93	0.29	-0.02	0.58	0.88	0.59	0.56		0.76	0.43	0.17	0.51	0.3	0.22	-0.04	0.62	0.49
LAMBDAPCR1-19		4	159284	-1.25								-2.52		-0.16	-1.48	0.05		0.11			0.01	-0.25	-0.3
A_75_P02172900		16	746175	-0.15	-0.04	-0.35	-0.24	-0.16	-0.22	-0.24	-0.17	-0.07	-0.27	-0.39	-0.57	-0.54	-0.32	-0.73	-0.48	-0.04	-0.03	0.08	0.12
A_75_P01961847		14	487004	-0.27	0.53	-0.51	-0.31	-0.14	-0.5	-0.39	-0.19	-0.24	-0.38	-0.27	0.06	-0.31	-0.51	-0.38	-0.59	-0.13	-0.39	0.12	0.03
A_75_P01873476		13	518574	-0.1	-0.12	-0.34	-0.26	-0.15	-0.43	-0.29	-0.24	-0.1	-0.13	0.23	-0.62	-0.19	-0.12	-0.09	-0.23	-0.24	-0.36	-0.01	-0.01
A_75_P01357948		6	153815	0.11	-0.01	0.13	0.14	0.06	0.49	0.14	0.2	0.25	0.16	0.14	0	0.19	-0.05	0.79	0.18	0.06	0.04	0.09	-0.02
A_75_P01055432		2	330939	0.11	-0.04	1.05	0.98	-0.13	0.21	0.02	-0.05	0.1	0.03	0.25	0.45	0.59	0.33	0.34	0.66	-0.23	0.56	-0.18	-0.1
A_75_P02067818		15	774189	0.15	-0.05	0.13	0.16	0.25	0.32	0.22	0.15	0.23	0.11	0.06	0.13	0.16	0.24	0.03	0.19	0.46	0.29	-0.19	-0.27
A_75_P01061538		2	392356	0.05	-0.04	0.92	1.04	-0.1	0.56	0.29	0.18	0.29	0.28	0.1	0.77	0.75	0.34	0.5	0.68	0.07	0.72	0.12	0
RDNAPROBE-52		4	159284	0.14	0.14	1.52	0.71	0.77	1.37	1.87	0.7	0.94	1.45	-0.34	0.74	0.82	0.85	0.88	0.97	0.17	0.36	1.56	-0.27
A_75_P01842212		13	202214	-0.34	-0.21	-0.56	-0.33	-0.21	-0.52	-0.11	0.02	-0.04	-0.15	-0.15	-0.24	-0.02	0.01	-0.36	-0.02	0.15	0.01
A_75_P01630048		10	543887	-0.11	-0.02	-0.32	-0.16	-0.14	-0.31	-0.08	-0.03	-0.12	-0.12	-0.3	-0.11	-0.23	-0.24	-0.21	-0.11	-0.06	0.12	-0.17	-0.13
A_75_P01946648		14	333730	-0.33	0.34	-0.63	-0.41	-0.04	-0.53	-0.31	-0.04	-0.3	-0.3	0.07		-0.13	-0.43	-1	-0.27	-0.16	-0.39	-0.12	-0.24
A_75_P01516559		8	397300	0.24	0.11	0.29	0.04	-0.09	0.3	-0.03	0	0.1	-0.11	0.02	-0.14	-0.11	-0.13	-0.14	-0.21	0.05	0	0	0.13
A_75_P01232944		4	997495	0.08	-0.01	-0.12	0.04	0.19	0.01	0.04	0.12	0.08	-0.02	0.04	0.18	0.19	0.02	0.51	0.14	0.27	-0.07	0.26	0.2
A_75_P02085843		15	956216	0.11	0.03	0.11	-0.04	0.04	0.05	-0.01	-0.05	-0.05	-0.02	1.18	-0.01	0.11	0.16	0.19	0.08	0.08	0.42	-0.09	0.07
A_75_P01401525		7	324217	1.21	1.3	1.46	1.37	1.24	1.46	0.23	0.06	0.12	0.32	0.2	-0.22	0.09	0.02	0.21	-0.01	-0.11	-0.33	0.09	0.04
A_75_P01678426		11	288190	0.29	0.04	0.14	0.02	0.07	0.3	0.17	0.06	0.1	0.15	0.34	0.24	0.01	0.11	0.12	0.08	0.23	0.39	-0.3	-0.18
A_75_P01399463		7	303358	0.16	0.05	0.18	0.19	0.25	0.18	0.27	-0.17	0.04	0.19	0.15	0.16	0.19	-0.49	0.77	0.15	0	-0.18	0.09	-0.06
A_75_P01880676		13	591125	0.24	0.07	0.16	0.07	0.11	0.57	0.1	0.1	0.22	0	-0.17	0.04	0	0.21	-0.08	0.1	0.08	0.2	0.25	0.43
A_75_P01701399		11	520979	-0.08	0.11	-0.1	-0.08	-0.22	-0.11	-0.16	0.01	-0.12	-0.19	-0.56	-0.29	-0.3	-0.5	-0.4	-0.42	-0.36	-0.23	0.17	0.31
A_75_P01872870		13	512340	-0.51	-0.38	-0.85	-0.59	-0.23	-0.58	-0.14	-0.05	0.22	-0.05	0.31	-0.28	0.29	-0.03	-0.48	-0.07	0.4	0.64	-0.02	-0.08
A_75_P01679975		11	303827	0.24	-0.01	0.22	0.21	0.31	0.29	0.17	0.14	0.13	0.12	-0.08		0.29	0.05	0.14	0.17	0.03	-0.11	-0.22	-0.18
A_75_P02055546		15	650414	0.02	0.05	-0.12	-0.08	0.02	-0.36	-0.11	-0.11	-0.1	-0.08	0.21		-0.28	-0.09		-0.36	-0.12	-0.27	-0.2	0.08
A_75_P01487030		8	98808	0.11	-0.08	0.24	0.06	0	0.28	0.11	-0.08	-0.09	0.09	0.41	0.25	-0.01	0.03	0.09	0.04	-0.17	0.01	-0.06	0.05
A_75_P01741084		12	255689	0.25	0.27	0.34	0.23	0.2	0.5	0.47	0.36	0.41	0.28	0.24	-0.01	0.06	0.14	0.29	0.29	0.26	0.11	0.05	0.04
A_75_P01550844		9	182697	0.04	-0.01	-0.01	1.04	0.12	0.11	0.17	-0.03	0.04	0.17	0.17	1.1	1.02	0.81	1.04	1.22	0.82	1.21	-0.41	-0.44
A_75_P01059980		2	376798	0.28	0.06	1.42	1.14	0.07	0.44	0.27	0.14	0.26	0.39	0.33	-0.07	1.09	0.59	1.31	1.01	-0.05	0.55	0.02	0.02
A_75_P01444690		7	760278	-0.03	-0.01	0.11	0.03	0.18	0.06	0.03	0.03	0.09	-0.09	0.14	0.4	0.25	0.31	0.35	0.12	0.12	0.38	0.29	0.29
A_75_P01891288		13	698363	0.01	-0.06	0.07	-0.04	0.02	0.26	0.08	0.16	0.28	0.1	-0.25	0.23	0.24	0.14	-0.04	0.15	0.29	0.08	-0.16	-0.24
A_75_P01665172		11	154616	-0.17	-0.01	-0.26	-0.17	-0.04	-0.45	-0.21	-0.24	-0.21	-0.18	-1.17	-0.25	-0.2	-0.14	-0.47	-0.29	-0.12	-0.18	0	-0.12
RDNAPROBE-9		4	159284	-1.08	0.06	-0.35	-0.16	0.14	-0.66	0.16	0.36	-0.01	0.29	0.12	-1.86	-0.51	-0.78	-1.14	-0.74	-0.68	-0.9	0.46	0.39
A_75_P01972096		14	590577	0.15	0.53	0.1	0.11	-0.05	0.22	0.02	0.04	0.05	0.04	-0.21	0.08	-0.07	-0.06	-0.07	-0.04	-0.22	-0.07	0	0.14
A_75_P01776937		12	620914	-0.23	-0.06	-0.66	-0.3	0	-0.4	-0.34	-0.05	-0.14	-0.32	0.21	-0.34	-0.34	-0.15	-0.62	-0.24	0.23	0.23	-0.34	-0.23
A_75_P01608688		10	328673	0.13	0.1	0.32	0.13	-0.06	0.52	0.32	0.19	0.3	0.26		-0.17	0.01	-0.01	0.15	0.06	-0.08	-0.04	0.21	0.06
LAMBDAPCR5-19		4	159284			-1.46								0.13						-0.25		-0.16	-0.23
A_75_P01559849		9	273859	-0.01	-0.06	0.13	1.05	-0.07	0.18	0.14	0.24	0.35	0.26	0.13	1.05	0.92	0.65	0.73	0.63	0.81	1.02	0.02	-0.13
A_75_P01568036		9	356184	0.16	-0.14	-0.02	1	0.08	0.18	0.13	-0.14	0.17	0.13	0.39	1.07	1.04	0.85	1.32	1.06	0.58	1.05	0.4	0.31
A_75_P01005701		1	58458	0.38	0.08	0.41	0.24	0.32	1.39	0.25	0.28	0.3	0.29	0.21	0.46	0.28	-0.05	0.05	0.21	-0.31	-0.22	0.36	0.28
A_75_P01844219		13	222586	0.19	-0.04	0.07	-0.07	-0.03	0.21	0.09	0.02	0.09	0.03	-0.4	-0.22	-0.18	-0.11	-0.21	-0.15	-0.16	-0.02	-0.03	0.16
A_75_P01085766		2	638149	0	0.02	0.82	0.85	-0.06	-0.34	-0.24	-0.83	-0.26	-0.12	-0.01	0.55	0.68	0.47	0.63	0.68		0.45	-0.05	0.1
A_75_P01671095		11	214209	0.06	0.07	-0.15	0.13	0.41	0.13	0.11	0.14	-0.15	0.01	0.12	0.1	0.27	0.19	-0.27	0.19	0.1	-0.26	0.06	-0.07
A_75_P01697945		11	486061	0.08	0.02	0	0.02	0	0.25	-0.04	-0.02	-0.04	-0.1	-0.13	-0.28	-0.03	0.12	0.26	-0.1	-0.3	-0.23	0.03	-0.13
A_75_P01048165		2	257478	-0.03	-0.11	1.07	0.88	-0.29	-0.15	0.04	-0.46	-0.19	0.01	0.05	0.5	0.64	0.38	0.66	0.44	-0.15	0.47	-0.03	-0.06
A_75_P01832542		13	104705	0.12	0.06	0.23	0.04	-0.07	0.36	0.21	0.12	0.18	0.2	0.37	0.16	-0.09	-0.31	0.52	-0.19	-0.25	-0.34	0.54	0.5
A_75_P01578599		10	24555	0.24	0.04	0.45	0.18	0.16	0.36	0.23	0.12	0	0.2	0.07	-0.04	0.3	0.24	0.28	0.16	0.02	-0.14	-0.05	-0.04
A_75_P01925157		14	116589	0.11	0.38	-0.09	0.06	0.15	0.33	-0.15	0.07	-0.07	0	0.15	0.65	0.13	-0.14	0	0.14	0.07	-0.11	0.21	0.1
A_75_P01748516		12	331123	0.13	0.01	0.18	0.11	0	0.23	0.15	0.11	0.03	0.21	0.2	-0.2	-0.19	0.23	0.11	0.08	-0.05	-0.36	0.2	0.18
A_75_P01865064		13	433288	0.06	-0.07	-0.18	-0.07	0.2	-0.17	-0.22	-0.05	-0.01	-0.23	-0.15	-0.48	-0.12	-0.19	-0.51	-0.2	0.08	0.18	0.06	0.1
A_75_P01248523		4	1154106	0.01	-0.39	-0.12	-0.13	-0.21	-0.14	0.02	-0.15	-0.08	0.01	0.02	0.08	0.21	0.69	-0.25	0.46	0.75	0.47	-0.73	-0.13
A_75_P01844816		13	228563	-0.1	0.11	0.02	0.11	0.06	0.06	0.01	0.12	-0.05	-0.37	0.51	-0.02	-0.4	-0.14	0	-0.04	0.12	-0.45	0	-0.03
A_75_P01687682		11	382100	0.42	0.17	0.43	0.44	0.38	0.7	0.48	0.37	0.54	0.37	0.22	0.71	0.23	0.08	0.54	0.26	0.25	0.24	0.2	0.19
A_75_P01416456		7	475101	0.13	0.19	0.36	0.23	-0.06	0.32	0.29	0.3	0.34	0.4	0.4	0.39	0.09	0.16		0.16	0.27	0.14	-0.02	-0.02
A_75_P01856674		13	348370	0.3	-0.08	0.48	0.2	0.06	0.49	0.37	0	0.25	0.34	-0.07	0.17	0.08	0.21	0.03	0.12	0.06	0.14	-0.33	-0.24
A_75_P01862411		13	406432	0.13	-0.02	-0.06	-0.05	0.05	-0.23	-0.11	0.03	0.1	-0.09	-0.04	-0.14	-0.1	-0.25	-0.32	-0.15	-0.2	-0.29	0.22	0.26
A_75_P02159969		16	615295	-0.06	-0.24	0.16	-0.02	-0.25	0.21	0.52	0.1	0.3	0.45	-0.19	0.41	0.38	0.41	0.86	0.63	0.23	0.5	0.13	-0.03
A_75_P02108720		16	98108	-0.07	0	-0.02	-0.19	-0.11	-0.21	-0.06	-0.11	0.1	-0.09	-0.17	0.04	-0.22	0	-0.01	-0.1	-0.41	0.26	-0.36	-0.36
A_75_P01155582		4	216499	-0.15	-0.03	-0.2	-0.07	-0.1	-0.25	-0.21	0.05	-0.07		0.03	-0.02	-0.12	0.01	-0.38	0.07	0.12	-0.18	-0.07	-0.09
A_75_P01086030		2	640780	-0.09	-0.03	0.89	1.04	0	-0.03	-0.04	0.11	-0.01	0.06	0.07	0.8	0.89	0.33	0.52	0.76	-0.03	0.68	0.04	0
A_75_P01734390		12	187940	-0.09	0.04	-0.07	0.08	0.19	0.05	0	0.1	0.01	-0.01	-0.23		-0.1	-0.16	0.63	-0.01	-0.07	-0.22	-0.09	-0.11
A_75_P01512953		8	361260	-0.07	0.05	-0.22	0	0.18	-0.47	-0.2	-0.15	-0.12	-0.2	-0.93	0.77	-0.13	-0.25	0.3	-0.28	-0.18	-0.34	0.36	0.26
RDNAPROBE-63		4	159284	-0.36	0.36	-0.16	-0.02	-0.08	-0.47	0.27	0.02	-0.15	0.31	-0.1	-0.49	-0.42	-0.31	-0.62	-0.29	-0.33	-0.45	-0.1	0.09
A_75_P01690508		11	410829	-0.06	-0.13	0	-0.15	-0.02	-0.07	-0.01	0.02	0.02	0.07	0.19		-0.11	-0.03	0.19	-0.01	-0.1	-0.09	0.04	0.02
A_75_P02043545		15	529273	0.03	0.15	0.14	0.21	0.16	0.15	0.1	0.13	0.2	0.19	-0.04	0.27	0.12	-0.07	0.02	-0.04	0.18	0.08	-0.04	-0.2
A_75_P02180094		16	818387	0.06	-0.07	-0.21	-0.11	0.12	-0.14	0.05	0.01	0.05	-0.07	0.08	-0.25	0.09	-0.03	0.21	-0.17	-0.1	0.02	-0.14	0.22
A_75_P01528744		8	520717	0.16	0.11	0.18	-0.06	0.08	0.17	-0.04	-0.09	0.12	-0.14	-0.1	-0.35	-0.25	-0.2	-0.39	-0.21	-0.32	-0.13	0.02	0.16
A_75_P02043331		15	527142	-0.12	0.01	-0.15	-0.03	0.01	-0.28	-0.16	-0.02	-0.2	-0.12	-2.08	0.07	-0.18	-0.26	-0.51	-0.23	-0.14	-0.37	-0.09	-0.22
A_75_P01352681		6	100353	-2.27	-2.51	-2.78	-2.63	-2.37	-2.57	-0.31	-0.34	-0.56	-0.47	-0.2		0.39	0.05		1.43	0.82	1.28	-0.13	-0.08
A_75_P01653346		11	34718	-0.18	0.03	-0.25	-0.16	0.03	-0.44	-0.24	-0.06	-0.23	-0.29	-0.23		-0.1	-0.13	-0.11	-0.29	0.09	-0.01	0.16	0.23
A_75_P01160525		4	266119	-0.02	-0.04	-0.16	-0.06	-0.07	-0.15	-0.14	-0.16	-0.18	-0.1	0.01	-0.33	-0.19	-0.52	-0.24	-0.17	-0.4	-0.5	0.11	0.05
A_75_P01180570		4	468144	0	0.02	0.35	0.01	-0.29	0.02	0.06	-0.35	-0.28	0.06	-0.15	0.03	-0.27	0.06	-0.01	-0.15	-0.04	-0.26	-0.43	-0.01
A_75_P01062889		2	406060	-0.14	-0.09	0.76	0.71	-0.16	-0.32	-0.17	-0.26	-0.11	-0.1	0.02	0.4	0.59	0.36	0.64	0.46	-0.34	0.78	-0.05	0.27
A_75_P01326237		5	409066	0.13	-0.01	0.03	0.03	-0.02	0.02	0.05	-0.06	-0.05	0.13	0.21	0.17	-0.03	0.07	0.13	0.1	-0.21	0.02	-0.21	-0.09
A_75_P01046715		2	243019	0.18	0.22	1.37	1.28	0.06	0.53	0.43	0.19	0.49	0.53	0.03	0.1	1.25	0.7	1.01	0.93	0.23	1.29	-0.03	-0.1
A_75_P01805786		12	911821	-0.18	0.21	0.12	0.13	0.01	0.08	0.03	0.16	-0.04	0.1	-0.28	0.45	0.17	0.17	0.41	0	0.07	-0.03	0.41	0.39
A_75_P01927481		14	139915	-0.27	0.45	-0.32	-0.23	-0.42	-0.47	-0.27	-0.03	-0.19	-0.04	0.13	0.44	-0.24	-0.57	-0.07	-0.36	-0.33	-0.41	-0.03	-0.07
A_75_P01864548		13	428056	-0.02	0.01	0.09	0.17	0.14	0.35	0.04	0.16	-0.03	-0.11	0.06		0.09	-0.04	0.23	0.16	-0.08	-0.4	0.38	0.3
A_75_P01087268		2	653243	0.1	-0.03	1.15	1.01	-0.01	0.25	0.04	-0.09	-0.2	0.08	0.01	0.81	0.95	0.57	0.79	1.02	0.02	0.82	-0.12	0.1
A_75_P01769527		12	451373	0	-0.12	-0.21	-0.21	0.07	-0.17	0.03	0.04	0.06	-0.06	0.05	-0.01	0.18	0.02	0.37	0.08	-0.03	-0.03	-0.01	0.11
A_75_P01379601		7	102741	-0.05	0.04	0.16	0.11	-0.02	0.23	0.06	0.07	0.04	0.17	-0.36	0.05	0.09	-0.46	0.76	0.14	-0.14	-0.11	0.1	-0.17
A_75_P01926996		14	135048	-0.34	0.44	-0.34	-0.39	-0.33	-0.7	-0.58	-0.23	-0.49		0.17	-0.25	-0.34	0.16	0.57	-0.32	-0.25	-0.74	0.06	0.09
A_75_P01898444		13	770190	0.03	0.1	0.03	0.07	0.13	0.12	0.06	0.28	0.26	0.04	-0.2	0.32	-0.01	0.01	-0.06	0.18	0.27	0.22	0.33	0.25
A_75_P01492756		8	156474	-0.05	0.04	-0.03	-0.05	0.02	-0.1	-0.17	-0.25	-0.12	-1.69	0.28	-0.32	-1.65	-0.2	-0.26	-0.13	-0.01	-0.36	-0.3	-0.19
A_75_P01423863		7	550326	0.28	0.06	0.12	0.03	0.21	0.48	0.22	0.29	0.25	0.19	-0.14	0.12	0.27	0.14	0.25	0.25	0.26	0.47	0.2	0.26
A_75_P01980312		14	674309	-0.04	0.53	0.03	-0.05	-0.21	-0.19	-0.01	-0.09	-0.17	-0.13	0.18			-0.01	-0.06	-0.26	-0.14	-0.19	-0.07	-0.08
A_75_P01431536		7	628152	0.09	0.07	0.08	0.11	0.22	0.07	-0.05	-0.2	-0.15	-0.06	-0.15	-0.1	0	-0.72	-0.42	-0.13	-0.32	-0.32	0.07	-0.05
A_75_P01669156		11	194533	-0.18	-0.3	-0.3	-0.37	-0.42	-0.23	-0.17	-0.18	-0.01	-0.14	-0.04	-0.09	-0.14	-0.12	0.01	-0.11	-0.19	0.11	0.1	0.15
A_75_P01449120		7	805373	-0.23	-0.25	-0.29	-0.14	0	-0.15	-0.03	0.02	-0.07	-0.02	-0.1	-0.07	0.14	-0.13	0.07	0.18	-0.04	-0.12	0.22	0.07
A_75_P02037144		15	464230	0.16	-0.25	0.01	-0.04	-0.02	0.1	0.1	-0.1	0.05	-0.04	0.31	0.18	0.11	0.33	-0.37	0.4	0.41	0.5	-0.79	-0.62
A_75_P01433862		7	651543	0.15	0.15	0.29	0.07	-0.07	0.32	0.13	0.18	0.21	0.13	0.47	-0.06	-0.06	-0.07	-0.08	-0.09	0.06	0.13	0.11	0.21
A_75_P01545830		9	132024	0.51	0.12	0.59	1.32	0.19	0.89	0.5	0.22	0.44	0.42	-0.16	0.96	1.01	1.04	0.8	1.19	0.61	1.09	0.07	0.09
A_75_P01490355		8	132255	0.01	0.03	-0.04	0.02	0.04	-0.18	0.03	-0.12	0.07	-0.05	0.08	-0.16	-0.06	-0.21	0.28	-0.21	-0.13	-0.16	0	-0.04
A_75_P01393940		7	247408	0.22	-0.03	0.25	0.04	0.07	0.23	0.29	0.15	0.22	0.27	-0.24	0.21	0.16	0.38	1.46	0.33	-0.05	0.1	0.09	0.14
A_75_P01781882		12	670727	-0.16	-0.01	-0.21	-0.1	0.12	-0.43	-0.16	-0.29	-0.19	-0.1	-0.28	-0.09	-0.27	-0.06	-0.37	-0.21	-0.1	0.05	-0.46	-0.36
A_75_P01214606		4	811770	-0.06	-0.08	-0.21	-0.22	-0.48	-0.2	-0.02	-0.13	-0.07	-0.15	0.26	-0.08	-0.28	-0.07	-0.23	-0.2	-0.27	-0.08	0.15	0.36
A_75_P01734774		12	191774	0.09	-0.09	-0.01	0	0.19	0.04	-0.01	-0.04	-0.02	-0.03	-0.07	-0.28	0.08	0.18	-0.09	0.14	0.18	0.2	-0.42	0.14
A_75_P01126942		3	243156	-0.21	-0.13	0.02	-0.14	-0.29	-0.03	0.02	0.02	0.11		-0.39	0.05	0.02	0.01	0.1	0.08	0.03	0.08	0	-0.01
A_75_P02085086		15	948797	-0.33	-0.42	-0.27	-0.45	-0.59	-0.55	0.08	-0.18	0.06	0.03	-0.02	0.1	0.08	0.23	0.04	-0.11	-0.04	0.22	-0.17	-0.14
A_75_P01475817		7	1075240	0.02	0.23	0.16	0.24	0.08	0.07	0.05	0.04	0.01	0.13	-0.15	-0.18	-0.16	-0.5	0.11	-0.16	-0.52	-0.51	0.21	0.02
A_75_P01082752		2	607248	-0.16	-0.2	0.61	0.81	-0.13	-0.14	-0.01	0.06	0	0.34	0	0.08	1.01			0.89	0.1	0.56	-0.01	-0.03
A_75_P01750752		12	353909	-0.13	0.13	-0.24	-0.03	0.06	-0.05	0.04	0.16	0.1	0.02	-0.19	0.25	0.03	0.04	-0.09	0.15	0.2	0.24	-0.24	-0.23
A_75_P01543790		9	111457	-0.11	-0.12	-0.25	0.85	-0.08	-0.12	-0.03	-0.27	-0.1	-0.1	0.2	0.18	0.75	0.64	0.41	0.76	0.57	0.57	-0.26	-0.27
A_75_P01852208		13	303231	0.14	-0.02	0.1	0.04	0.1	0.27	0.23	0.08	0.32	0.1	-0.08	-0.28	0.01	0.22	-0.04	0	0.23	0.39	0.53	0.5
A_75_P02152079		16	536218	0.02	-0.12	0.06	-0.03	-0.23	0.28	0.17	0.16	0.08	0.13	-0.06	-0.57	-0.21	-0.27		-0.17	-0.17	-0.29	0.25	0.23
A_75_P01464020		7	955975	-0.13	-0.02	-0.23	-0.07	0.02	-0.22	-0.38	-0.03	-0.13		0.19	0.52	-0.05	0.28	0.13	0.07	0.12	-0.08	0.03	-0.03
A_75_P02123913		16	251398	0.21	-0.09	0.14	0.04	0.05	0.3	0.21	0.02	0.05	0.19	-0.25	-0.26	-0.1	-0.12	-0.19	-0.14	-0.21	-0.22	0.16	0.42
A_75_P01983210		14	703936	-0.22	0.4	-0.29	-0.35	-0.33	-0.37	-0.33	-0.11	-0.21	-0.4	0.04	-0.49	-0.18	-0.4	0.24	-0.25	-0.12	-0.48	0.23	0.15
A_75_P01594680		10	187478	0.02	-0.08	0.04	-0.13	-0.13	0.08	0	-0.01	-0.02	0.02	-0.42	-0.16	-0.12	0.01	-0.24	-0.09	-0.05	0.11	0.13	0.03
A_75_P02063838		15	733944	-0.39	-0.21	-0.47	-0.52	-0.48	-0.63	-0.24	-0.21	-0.24	-0.29	-0.5	-0.3	-0.47	-0.24	-0.25	-0.44	-0.35	-0.19	0.11	0.06
A_75_P01249287		4	1162055	-0.24	-0.14	-0.48	-0.37	-0.34	-0.49	-0.35	-0.29	-0.3	-0.38	-0.37	-0.18	-0.44	-0.32	-0.56	-0.35	-0.15	-0.01	0.04	0.06
A_75_P01537322		9	45536	-0.35	-0.32	-0.57	0.58	-0.22	-0.52	-0.15	-0.02	-0.19	-0.22	0.07		0.81	0.6	0.18	0.7	0.4	1.05	-0.43	-0.24
A_75_P02153781		16	553233	0.07	0.13	-0.01	0.08	0.13	0.19	-0.02	0.16	0.05	0.18	0.1	0.02	0.12	-0.2	0.18	-0.04	-0.04	-0.41	0.38	0.39
A_75_P01155339		4	214126	0.08	0.01	-0.07	0.05	0.13	0.01	0.11	0.07	-0.13	-0.06	-1.35	-0.24	0.21	0.15	0	-0.03	0.14	0.04	0.24	0.27
RDNAPROBE-21		4	159284	-1.29	-0.63	0.62	0.07	0.05	0.11	0.99	0.34	0.27	0.74	-0.68	-0.17	-0.3	-0.41	-0.11	-0.39	-0.57	-0.5	0.61	-1.17
A_75_P01432961		7	642450	-0.41	-0.25	-0.57	-0.42	-0.41	-0.73	-0.37	-0.19	-0.39	-0.27	-0.15		-0.35	-0.37	-0.67	-0.42	-0.2	-0.35	0.02	-0.15
A_75_P01527581		8	508923	-0.01	0.08	-0.06	0.09	-0.06	0.14	0.1	0.17	0.19	0.11	-0.29	0.01	-0.14	-0.16	-0.28	-0.27	0	-0.12	0.1	0.04
A_75_P01255495		4	1224696	-0.02	-0.02	-0.15	-0.07	0.32	-0.13	-0.21	-0.06	-0.17	-0.13	0.01	-0.01	0.14	-0.15	0.37	-0.04	-0.21	-0.17	-0.11	-0.26
A_75_P02045495		15	548904	0.06	0.1	-0.08	-0.08	-0.12	0.22	-0.02	0.12	0.1	-0.04	0.11	-0.33	-0.17	-0.32	-0.33	-0.26	0.03	0.03	0.07	0
A_75_P02081376		15	911231	-0.11	0.09	0.17	0.17	0.14	0.16	0.08	0.15	0.05	0.11	0	0.28	0.15	-0.01	0	0.09	0.12	-0.01	-0.04	-0.11
A_75_P01616425		10	406369	-0.04	-0.04	-0.05	0.01	0.01	0.03	0.19	0.08	0.14	0.03	0.06		-0.02	0.19	0.06	0.06	0.14	0.33	-0.39	-0.17
A_75_P01363279		6	207743	0.09	0.07	0.24	-0.01	-0.02	-0.01	0.03	-0.12	-0.09	0.07	-0.05	-0.15	-0.07	-0.13	-0.33	-0.37	-0.27	-0.28	0.01	0.2
A_75_P01432324		7	635967	-0.04	-0.13	-0.04	0.03	-0.11	0	0.18	0.18	0.11	0.08	-0.22	0.15	-0.01	0.13	0.01	0.11	0.34	0.26	0.13	0.16
A_75_P02164790		16	663881	0.04	-0.06	-0.04	-0.15	-0.21	-0.17	-0.08	-0.15	0	-0.04	0.05	-0.03	-0.13	-0.04	-0.18	-0.01	-0.14	-0.02	0.14	0.12
A_75_P01294812		5	91368	0.03	-0.08	-0.02	-0.17	-0.22	-0.08	-0.1	-0.09	0.05	-0.12	-0.23	-0.3	-0.25	-0.27	-0.55	-0.24	0	-0.19	0.1	0.31
A_75_P01681523		11	319495	-0.12	-0.01	-0.2	-0.14	-0.13	-0.27	-0.17	-0.04	-0.22	-0.02	0.15	-0.58	-0.2	-0.19	0.16	-0.23	-0.18	-0.38	0.15	0.07
A_75_P01957967		14	447917	0.12	0.57	0.28	0.26	0.18	0.14	0.2	0.28	0.25	0.21	0.19	0.53	0.23	0.05	0.13	0.02	0.12	0.1	0	-0.08
A_75_P02092047		15	1019337	-0.13	-0.33	-0.15	-0.18	-0.16	0.15	0.24	0.25	0.33	0.18	-0.06	0.3	0.39	0.22	0.29	0.25	0.44	0.42	0.17	0.23
A_75_P01419468		7	505238	-0.07	0.05	0.03	-0.08	-0.1	0.05	-0.06	0.06	-0.01	0	-0.18	-0.04	-0.12	-0.81	-0.21	-0.02	-0.37	-0.04	0.43	0.25
A_75_P01146327		4	122902	0.02	0.11	-0.04	-0.15	-0.36	-0.04	0.12	0.05	0.06	0	0.14	-0.11	-0.12	-0.13	-0.18	-0.36	-0.36	-0.18	0.32	0.52
A_75_P01890160		13	687067	0.03	-0.03	-0.06	-0.15	0	-0.1	0.1	-0.12	0.06	0.03	-0.27	-0.02	-0.01	0.27	0.09	0.13	0.04	0.32	-0.14	0.1
A_75_P02115895		16	170354	-0.21	-0.1	-0.34	-0.22	-0.09	-0.46	-0.14	-0.23	-0.19	-0.14	-0.01	-0.08	-0.25	-0.05	-0.35	-0.21	-0.01	0.09	-0.67	-0.49
A_75_P01061848		2	395496	-0.05	0.07	1.07	0.96	-0.24	0.3	0.18	0.15	0.27	0.25	-0.25	0.65	0.79	0.28	0.54	0.62	-0.02	0.78	0.6	0.64
A_75_P02162751		16	643041	-0.23	0.03	-0.21	-0.24	-0.21	-0.53	-0.28	-0.07	-0.12	-0.3	-0.2	-0.02	-0.46	-0.14	-0.25	-0.39	0.03	0.05	0.05	0.19
A_75_P01129052		3	264708	-0.15	-0.15	-0.18	-0.19	-0.18	-0.08	-0.15	-0.14	-0.15	-0.19	0.33	-0.14	-0.26	-0.09	-0.17	-0.15	-0.33	-0.23	-0.04	-0.06
A_75_P01800871		12	861701	0.15	0.03	0.11	0.06	0.14	0.5	0.18	0.19	0.21	0.09	-0.27	0.2	0.03	0.12	0.38	0.16	0.3	0.23	0.32	0.29
A_75_P01262390		4	1293978	-0.24	0	-0.45	-0.2	-0.05	-0.61	-0.37	-0.06	-0.17	-0.42	0.39	-0.34	-0.38	-0.57	-0.52	-0.37	-0.05	-0.25	0.23	0.15
A_75_P01058914		2	365923	0.06	-0.03	0.91	1.01	0.07	0.15	0.09	0.23	0.23	0.18	0.02	0.74	0.91	0.52	0.53	0.98	0.3	1.02	0.12	0.18
A_75_P01430072		7	613421	-0.05	-0.11	-0.09	-0.14	-0.04	-0.25	-0.06	-0.14	-0.12	-0.19	0.08	-0.06	-0.15	-0.12	-0.08	-0.23	-0.2	-0.19	0.23	0.22
A_75_P01933012		14	195487	0.13	0.68	-0.04	0.1	0.3	0.03	-0.08	0.17	-0.3	0.06	0.22		0.02	-0.31	0.1	-0.1	-0.16	-0.81	0.09	-0.05
A_75_P02130490		16	318222	0.21	0.01	0.39	0.18	0.08	0.56	0.35	0.26	0.24	0.33	0.19		0.23	0.46	0.6	0.26	0.17	0.24	0.12	-0.02
A_75_P01702498		11	532626	-0.04	0.1	0.14	0.02	0.07	0.15	0.2	0.17	0.04	0.12	-0.04	0.34	0.07	0.06	0.17	0.07	0.23	-0.15	0.22	0.09
A_75_P01731498		12	158889	0.11	0.01	-0.03	-0.13	-0.04	-0.02	-0.17	-0.11	-0.15	-0.19	0.18	-0.2	-0.2	-0.21	-0.14	-0.29	-0.36	-0.04	0.17	0.12
A_75_P01355613		6	130425	0.03	-0.09	0.21	0.06	-0.32	0.1	0.06	-0.27	-0.08	0.03	0.2	0.25	-0.07	0.32	0.16	0.1	0.11	0.24	-0.19	0.14
A_75_P01657721		11	79371	0.07	-0.06	0.27	0.1	0.08	0.11	0.32	0.12	0.13	0.24	0.06	0.36	0.26	0.58	0.49	0.49	-0.02	0.11	-0.32	-0.41
A_75_P01723627		12	79905	-0.08	0.04	-0.37	-0.07	0.32	-0.11	-0.12	0.05	-0.12	-0.1	0.03	-0.34	-0.01	-0.35	-0.52	-0.04	0.09	-0.42	0.01	-0.05
A_75_P02162858		16	644107	-0.06	0.05	0.07	0.11	0.1	0.01	0.09	0.07	-0.43	-0.03	-0.01	-0.02	0.04	0.04	0.2	0.12	-0.07	-0.03	-0.21	-0.29
A_75_P01872135		13	504748	-0.13	-0.17	-0.18	-0.2	-0.1	-0.11	0.15	0.12	0.09	0.1	0.08	0.26	-0.01	0	0.19	0.04	-0.13	0.05	0.1	0.16
A_75_P01507428		8	305034	-0.05	0.01	-0.02	0.08	0.06	0.27	-0.05	0.09	-0.06	0	-0.14	0.06	0.09	-0.08	0	0	-0.03	-0.11	0.24	0.17
A_75_P01354178		6	115874	-0.18	-0.14	-0.32	-0.17	0.22	-0.2	-0.15	-0.16	-0.18	-0.27	-0.09	-0.29	-0.39	-0.27	-0.79	-0.09	-0.39	-0.02	-0.36	-0.39
A_75_P01915629		14	20395	0	0.45	-0.01	0.09	0.07	-0.05	-0.05	-0.17	-0.12	-0.2	-0.13	-0.26	-0.02	-0.62	-0.34	-0.06	-0.15	-0.21	-0.15	-0.21
A_75_P01371771		7	23755	-0.12	-0.1	0.06	-0.17	-0.44	-0.22	-0.06	-0.34	-0.29	-0.2	-3.8	-0.22	-0.39	-0.01	-0.27	-0.31	-0.24	-0.05	-0.3	0.06
A_75_P01020408		1	207629	-3.54	-3.5	-3.88	-4.05	-3.88	-3.86	-1.92		-2.13		0.04	-1.07		-0.77	-1.22	0.27	0.29	-0.07	0	-0.03
A_75_P01736475		12	209090	-0.12	-0.08	-0.26	-0.09	0.12	-0.15	-0.07	-0.21	0	0.03	0.4	-0.03	0.06	-0.15	-0.36	-0.01	0.01	0.03	-0.27	-0.39
A_75_P01144211		4	101397	0.35	0.01	0.47	0.05	0	0.53	0.47	0.07	0.37	0.25	0.17	0.2	0.1	0.22	0.21	0.14	0.16	0.31	-0.44	-0.22
A_75_P01283386		4	1507348	0.24	0.1	0.39	0.27	0.02	0.3	0.02	0.01	0.16	-0.04	-0.35	-0.17	-0.22	-0.62	0.27	-0.12	-0.46	-0.45	0.15	0.22
A_75_P01743767		12	282948	-0.23	-0.07	-0.32	-0.16	-0.14	-0.6	-0.24	-0.35	-0.32	-0.26	0.01	-0.41	-0.36	-0.42	-0.43	-0.34	-0.22	-0.32	-0.35	-0.49
A_75_P01238735		4	1055919	0.02	0.06	0.03	0.17	0.25	0.08	0	0.12	0.01	0.03	0.1	-0.13	0	-0.21	0.17	0	0.04	-0.3	0.13	-0.06
A_75_P01296510		5	108311	0.12	-0.2	-0.14	-0.09	-0.11	0.01	0.1	0.03	0.01		-0.06	-0.03	-0.08	-0.07	-0.14	0	-0.02	-0.1	-0.33	-0.16
A_75_P01672897		11	232248	-0.18	-0.04	-0.33	-0.01	0.07	-0.22	-0.11	-0.06	0	0	-0.21	0.07	-0.04	-0.17	-0.28	-0.14		0.22	0.05	-0.03
A_75_P02090003		15	998471	-0.26	-0.22	-0.34	-0.24	-0.07	-0.46	-0.26	-0.05	-0.24	-0.12	-0.01	-0.16	-0.07	0.56	0.63	-0.19	-0.12	0.01	0.13	-0.02
A_75_P02051878		15	613115	0.08	-0.04	-0.06	-0.12	-0.07	0.08	-0.14	-0.02	0.02	-0.12	-0.12	-0.08	0.07	-0.15	-0.2	-0.09	0.1	0.11	0.3	0.35
A_75_P01550444		9	178622	-0.04	0.01	-0.08	0.95	-0.04	-0.19	-0.18	-0.22	-0.01	-0.17	-0.41	0.44	0.59	0.25	0.4	0.61	0.32	0.7	-0.15	-0.26
A_75_P01542681		9	100385	-0.21	-0.15	-0.37	0.75	-0.21	-0.46	-0.25	-0.37	-0.19	-0.34	0.41	0.48	0.69	0.42	0.72	0.4	0.22	0.94	-0.06	0.11
A_75_P01112918		3	100810	0.29	0.22	0.52	0.38	0.18	0.56	0.37	0.2	0.17	0.31	0	0.35	0.38	0.22	1.54	0.38	0	-0.12	0.28	0.2
A_75_P01557372		9	248656	0.06	0.03	-0.01	1.11	0.22	0.15	-0.07	-0.08	-0.01	-0.06	0.02	0.09	0.82	0.19	0.89	0.53	0.39	0.21	0.29	0.06
A_75_P01157325		4	234063	-0.09	-0.47	-0.12	-0.35	-0.33	-0.1	0.15	-0.09	0.13	0.12	0.12	0.16	0.34	0.54	-0.13	0.56	0.69	0.61	-0.63	-0.45
A_75_P01129135		3	265610	0.24	0.14	0.34	0.2	0.03	0.31	0.19	0.22	0.24	0.1	0.44	0.02	-0.04	0.16	0.26	0.15	0.22	0.38	-0.04	-0.04
A_75_P01164558		4	306520	0.2	0.08	0.08	0.18	0.23	0.4	0.39	0.33	0.24	0.2	0.21		0.38	0.24	0.36	0.52	0.37	0.28	-0.08	0
A_75_P01429920		7	611849	0.08	0.02	0.04	0.2	0.3	0.43	0.12	0.01	-0.04	0.08	-0.25	-0.17	0.14	-0.54	-0.19	0.29	-0.37	-0.08	0.06	-0.36
A_75_P01193957		4	603274	-0.1	0.19	-0.29	-0.04	-0.08	-0.32	-0.07	-0.07	-0.1	-0.12	0.61	-0.28	-0.13	-0.2	-0.33	-0.08	0.11	0.08	-0.21	-0.24
A_75_P01517717		8	408929	0.28	0.02	0.57	0.34	0.31	0.54	0.42	0.03	0.29	0.35	0.05	0.4	0.32	0.1	1.18	0.03	0.04	0.02	0.07	0.02
A_75_P01733791		12	182068	-0.03	0.14	0.03	0.17	0.15	0.06	0.11	0.12	-0.18	0.03	-0.1	0.19	0	0.19	0.06	0.17	0.18	-0.1	-0.28	-0.39
A_75_P01554736		9	222122	-0.01	0	0.23	1.03	-0.18	0.07	0.23	0.22	0.23		0.54	0.36	1.22	0.75	0.59	1.09	0.77	0.84	0.16	0.16
XANDYPRIMEPROBE-16		16	942400	0.75	0.94	1.76	1.54	0.19	1.62	1.86	1.66	1.88	1.51	0.04	1.13	1.26	1.36	1.48	1.31	1.06	1.43	0.67	0.47
A_75_P01629340		10	536779	0.11	0.06	0.22	0.09	0.07	0.29	0.16	0.03	0.09	0.11	-0.37	-0.06	0.04	0.09	0.17	0.17	-0.07	-0.27	0.27	0.28
A_75_P01086683		2	647346	-0.21	-0.17	0.58	0.75	0.2	-0.38	-0.29	-0.02	-0.34	-0.07	-0.24	0.48	0.72	-0.07	0.24	0.62	0.05	0.11	-0.09	-0.2
A_75_P01318060		5	326174	-0.13	-0.04	-0.27	-0.2	0.12	-0.34	-0.18	-0.21	-0.07	-0.15	0.51	0.96	-0.24	-0.12	-0.55	-0.21	-0.09	-0.04	-0.24	-0.13
A_75_P01411609		7	426291	0.46	0.13	0.49	0.25	0.15	0.66	0.39	0.13	0.37	0.15	-0.06	0.14	0.33	0.37	0.28	0.4	0.24	0.43	-0.23	-0.13
A_75_P01172143		4	382985	-0.04	0.09	-0.19	0.04	0.25	-0.06	-0.08	0.05	-0.12	0.04	0.17	0.01	-0.33	0.05	-0.23	0.01	0.22	-0.15	0.05	-0.09
A_75_P01817727		12	1032102	0.27	-0.23	-0.05	-0.05	0.18	0.28	0.12	-0.03	0.17	0.05	0.13	0.13	0.28	0.36	0.12	0.21	0.04	0.32	-0.17	-0.06
A_75_P01776276		12	614379	0.1	0.01	0.14	0.01	0.04	0.2	0.14	-0.23	-0.05	-0.07	-0.18	-0.1	-0.15	-0.11	-0.25	-0.14	-0.32	-0.14	-0.27	-0.29
A_75_P01414783		7	458280	-0.04	0.1	-0.03	-0.07	-0.13	-0.24	-0.08	0.14	-0.09	0.3	-0.59	0.19	-0.02	0.18	1.14	-0.09	-0.33	-0.34	0.14	0.1
A_75_P01798100		12	833822	-0.47	-0.57	-0.78	-0.65	-0.37	-0.72	-0.06	0.12	0.02	-0.13	-0.11	-0.5	0.04	-0.02	-1.04	0.02	0.15	0.18	0.15	0.15
A_75_P01670832		11	211673	-0.14	0.13	-0.02	-0.07	-0.04	-0.11	-0.34	-0.1	-0.17		-0.09	-0.03	-0.08	-0.08	-0.42	-0.18	-0.21	-0.39	0.22	0.22
A_75_P02169687		16	714017	-0.05	-0.02	-0.24	-0.11	0.09	-0.27	-0.29	-0.27	-0.24	-0.18	-0.19	-0.12	-0.12	-0.21	-0.07	-0.55	-0.31	-0.56	0.21	0.1
A_75_P01070591		2	484288	-0.15	0.05	0.69	0.87	-0.11	-0.25	-0.13	-0.01	-0.04	0.03	-5.97	0.89	0.87	0.25	0.73	0.72	0.07	0.65	-0.19	-0.14
A_75_P01345289		6	25938	-6.02						-3.57		-2.19		-0.04						-0.07	0.08	-0.24	-0.41
A_75_P01101746		2	800225	0.14	0.05	1.07	0.92	-0.3	0.21	0.1	0.08	0.2	0.02	0.96	0.47	0.61	0.44	0.22	0.85	0.16	0.74	0.06	0.28
A_75_P02079505		15	892104	0.32	0.08	0.42	0.23	-0.01	0.64	0.56	0.37	0.51	0.37	-0.18	0.19	0.17	0.29	0.21	0.27	0.09	0.29	-0.06	0.06
A_75_P02173279		16	749919	-0.13	-0.21	-0.28	-0.28	-0.53	-0.36	-0.03	-0.34	-0.21	-0.12	-0.35	-0.16	-0.19	0.1	-0.29	-0.12	0.03	-0.13	-0.18	0.04
A_75_P01473830		7	1055400	-0.33	-0.07	-0.22	-0.16	-0.34	-0.44	-0.15	-0.21	-0.31	0	0.31	-0.17	-0.29	-0.67	-0.6	-0.2	-0.29	-0.52	-0.18	-0.33
A_75_P01218065		4	846895	0.24	-0.01	0.27	0.21	0.19	0.42	0.27	0.17	0.27	0.35	-0.25	0.33	0.36	0.25	1.28	0.35	0.1	0.19	0.12	0.12
A_75_P01490517		8	133982	-0.14	-0.2	-0.14	0	-0.11	-0.04	0.14	-0.02	-0.04	0.12	0.1	0.49	0.19	-0.22	0.6	0.23	-0.01	-0.13	-0.05	-0.1
A_75_P02178682		16	804358	0.02	0.04	-0.05	0.05	0.37	0.04	-0.09	0.01	0.09	0	0.05	0	0.1	-0.08	0.39	-0.11	-0.05	0.09	0.15	0.08
A_75_P01402821		7	337227	-0.08	-0.18	-0.26	-0.09	0.02	-0.18	-0.07	0.07	0.14	-0.14	0.24	0.17	0.15	0.24	0.13	0.15	0.24	0.45	0.04	0.11
A_75_P01447124		7	785052	-0.06	-0.06	-0.17	-0.09	0.22	0.14	-0.1	-0.1	0.13	0.06	-0.11	0.07	0.2	0.05	-0.03	-0.05	0.47	0.3	-0.11	-0.08
A_75_P02063675		15	732313	0.04	-0.03	0.1	-0.07	-0.22	-0.09	-0.03	-0.15	0.06	-0.05	0.04		0.04	0.14	0.03	0.04	-0.22	0.23	-0.05	-0.04
A_75_P01310005		5	244653	0.13	0.05	0.1	0.08	-0.01	0.21	0.03	-0.18	-0.01	-0.06	0.09	0.03	-0.06	-0.31	-0.09	-0.25	-0.35	-0.34	-0.03	0.03
A_75_P01377674		7	83122	0.03	-0.11	-0.27	-0.19	-0.13	-0.17	-0.12	-0.03	0.03	-0.16	-0.31	-0.64	-0.31	-0.45	-0.58	-0.38	-0.24	-0.22	0.28	0.29
A_75_P01121347		3	185761	-0.27	-0.12	-0.54	-0.32	-0.16	-0.47	-0.3	-0.12	-0.21	-0.25	-0.19	-0.31	-0.2	-0.24	-0.68	-0.3	-0.2	0.06	0.02	0.13
A_75_P01283882		4	1512355	-0.27	-0.2	-0.3	-0.32	-0.27	-0.53	-0.2	-0.35	-0.38	-0.28	0.28		-0.26	-0.37	-0.56	-0.72	-0.37	-0.59	0.18	0.15
A_75_P01017077		1	173619	0.31	0.02	0.23	0.26	0.34	1.46	0.2	0.3	0.4	0.27	0.15	0.23	0.85	0.23		0.42	0.46	0.48	0.18	0.11
A_75_P01169753		4	358803	-0.13	0.04	0.14	0.02	-0.18	0.21	0.21	0.24	-0.03	0.08	0.09	0.24	0.09	0.13	0.35	0.14	0	-0.13	0.37	0.33
A_75_P01676784		11	271411	0.09	-0.19	0.09	-0.04	0.01	-0.05	0.03	-0.06	0.01	-0.03	0.31	0	0.04	0.12	0.08	0.04	0.13	0.35	-0.45	-0.4
A_75_P01502293		8	253213	0.28	-0.03	0.31	0.12	0.05	0.51	0.18	-0.12	0.03	0.16	0.22		0.2	0.24	0.11	0.16	-0.03	-0.17	-0.03	-0.03
A_75_P01831572		13	94915	0.08	-0.03	0.28	0.12	0.17	0.31	0.06	0.03	-0.08	0.07	-0.2		0.05	0.05	-0.02	0.18	-0.17	-0.22	0.02	-0.05
A_75_P02021075		15	301793	-0.08	-0.05	-0.04	-0.23	-0.11	-0.37	-0.2	-0.24	-0.21	-0.16	0.22	-0.14	-0.15	0.1	0.01	-0.09	0.04	-0.12	-0.1	0.1
A_75_P02077164		15	868235	0.12	0.03	0.13	0.26	0.18	0.38	0.29	0.47	0.26	0.36	-0.68	0.28	0.29	0.18	0.14	0.39	0.16	0.08	0.24	0.28
A_75_P01283777		4	1511295	-0.35	-0.17	-0.39	-0.33	-0.24	-0.8	-0.33	-0.13	-0.25	0.75	0.02	-0.82	-0.35	-0.42	-0.22	-0.63	-0.26	-0.46	0.16	0.22
A_75_P01743952		12	284846	-0.03	0.02	-0.08	0.01	-0.04	-0.2	-0.1	-0.08	-0.25	-0.07	0.08		-0.25	-0.24	-0.03	-0.37	-0.57	-0.56	0.05	0.08
A_75_P02120734		16	219094	0.03	0.01	0.04	0.03	0.07	-0.1	-0.03	-0.24	0.01	0.01	-0.33	0	0	-0.03	-0.12	0.02	-0.02	-0.02	-0.17	-0.15
A_75_P01354909		6	123319	-0.27	-0.02	-0.42	-0.2	-0.32	-0.43	-0.18	-0.18	-0.17	-0.37	-0.09		-0.12	-0.16	-0.46	-0.11	0.21	0.16	-0.05	-0.03
A_75_P01441817		7	731407	-0.22	0	-0.35	-0.13	-0.14	-0.38	-0.28	-0.14	-0.19	-0.13	0.07	-0.14	-0.23	-0.36	-0.45	-0.26	-0.24	-0.31	-0.09	-0.15
A_75_P01370707		7	13138	0.01	-0.05	-0.05	0.01	0.07	0.12	0.07	0	0.12	-0.07	-0.44	-0.18	-0.25	0.04	-0.31	-0.02	0.3	0.31	-0.23	-0.18
A_75_P01909496		13	882084	-0.48	-0.49	-0.47	-0.61	-0.53	-0.57	-0.21	-0.29	-0.28	-0.18	-0.07	-0.06	-0.1	0.04	-0.45	-0.01	-0.18	0.03	-0.51	-0.5
A_75_P01467890		7	995152	0.11	0.04	0.14	-0.06	-0.18	0.03	0.13	0.04	0.11	0.05	-0.24	0.05	0.05	0.39	0.24	0.12	0.19	0.34	0.09	0.26
A_75_P01860203		13	384024	-0.27	-0.09	-0.36	-0.17	0.01	-0.3	-0.22	-0.14	-0.16	-0.16	0.24	-0.27	-0.09	-0.2	-0.22	-0.27	-0.48	-0.1	-0.12	-0.08
A_75_P01728078		12	124671	0.09	0.12	0.3	0.27	0.01	0.27	0.06	-0.07	0.01	0.04	0.13	0.16	-0.07	0.28	0.11	0	0.21	0.21	0.19	0.25
A_75_P01080893		2	588511	0.23	-0.01	1.32	1.02	-0.09	0.14	0.12	0.11	0.12	0.26	0.33	0.63	0.89	0.49	0.82	0.85	0.13	0.95	-0.39	-0.4
XANDYPRIMEPROBE-34		16	942530	0.6	0.97	1.37	1.22	0.16	0.95	1.1	1.21	1.13	0.88	-0.1	1.1	0.54	0.42	0.86	0.61	0.7	0.82	0.79	0.63
A_75_P01095950		2	741546	-0.01	-0.09	1.09	0.96	-0.09	-0.1	-0.13	-0.14	-0.03	-0.07	0.51		0.62	0.2	0.73	0.68	-0.29	0.41	0.1	0.16
A_75_P01757978		12	427642	0.39	0.22	0.42	0.42	0.32	0.74	0.75	0.59	0.45	0.58	0.01	0.62	0.37	0.43	0.14	0.5	0.41	0.18	0.2	0.06
A_75_P02166506		16	681542	0.09	0.12	0.31	0.19	0.26	0.23	0.09	0.19	0.06	-0.04	-0.36	0.11	0.03	-0.43	0.58	0.19	-0.15	0.01	0.11	-0.13
A_75_P01090009		2	681037	0.05	0	0.94	0.8	0.04	-0.07	-0.01	-0.16	0.03	0.02	0.15	0.62	0.68	0.13	0.41	0.46	-0.25	0.87	-0.05	0.09
A_75_P01296710		5	110257	0.16	0.07	0.05	0.17	0.14	0.12	0.07	0.11	0.12	0.04	-0.45		0.08	0.11	-0.04	0.17	0.1	-0.03	0.01	-0.07
A_75_P01437306		7	686186	-0.36	-0.18	-0.36	-0.4	-0.37	-0.55	-0.12	-0.34	-0.25	-0.19	-0.2	-0.06	-0.2	0.16	0.09	0.29	-0.19	0.1	-0.37	-0.17
A_75_P02051139		15	605633	-0.22	0.06	-0.13	-0.02	0.07	-0.28	-0.36	-0.05	-0.19	-0.24	0.06	0.02	-0.17	-0.31	0.42	-0.29	0.1	-0.33	-0.08	-0.22
A_75_P01998407		15	73333	-0.12	0.05	-0.28	-0.24	-0.29	-0.51	-0.18	-0.16	-0.11	-0.26	0.12	-0.29	-0.36	-0.23	-0.37	-0.34	0.03	0.09	-0.23	-0.12
A_75_P01905297		13	839529	0.16	0.15	-0.05	0.25	0.46	0.34	0.26	0.17	0.26	0.23	0.08	0.18	0.3	0.17		0.31	0.39	0.27	-0.29	-0.34
A_75_P01986833		14	740599	-0.1	0.55	-0.09	0.02	0.03	-0.04	0.03	0.1	-0.01	-0.04	-0.01	-0.09	-0.1	-0.09	-0.09	-0.09	0.19	0.14	0.04	0.1
A_75_P01137954		4	38190	0.01	-0.03	-0.24	-0.08	0.13	-0.23	-0.31	-0.26	-0.29	-0.41	-0.18	-0.33	-0.29	-0.42	-0.27	-0.51	-0.37	-0.45	0.07	0.06
A_75_P01839085		13	170690	-0.04	-0.1	-0.24	-0.19	-0.16	-0.34	-0.3	-0.28	-0.33	-0.31	-0.14	-0.37	-0.43	-0.61	-0.6	-0.65	-0.71	-0.45	-0.06	0.06
A_75_P02066653		15	762348	0.04	-0.04	-0.15	-0.1	0.1	-0.26	-0.14	-0.16	-0.05	-0.12	0.07	-0.38	-0.17	-0.38	-0.42	-0.3	-0.35	-0.4	0.16	0.18
A_75_P01867141		13	454332	0.12	-0.02	-0.06	-0.1	0.03	0.01	-0.09	-0.01	-0.05	-0.12	0.08	-0.22	-0.2	-0.23	-0.36	-0.3	0.06	0.05	-0.12	0.1
A_75_P01060683		2	383765	0.13	0.11	0.97	1.13	0.1	0.18	0.21	0.19	0.15	0.18	0.06	-0.36	0.9	0.45	0.5	1.09	0.32	0.96	-0.08	-0.1
A_75_P01744121		12	286559	-0.07	0.01	-0.26	0.05	0.07	0.02	-0.02	0.11	0.06	0	-0.18	0.01	0.04	-0.07	-0.01	0.04	0.43	0.03	0.04	-0.06
A_75_P01140474		4	63860	-0.15	-0.13	-0.06	-0.17	-0.24	-0.26	-0.33	-0.48	-0.29	-0.33	-0.46	-0.27	-0.32	-0.07	-0.15	-0.29	-0.14	-0.14	-0.24	0
A_75_P01069253		2	470518	-0.58	-0.46	0.07	0.41	-0.59	-0.86	-0.6	-0.17	-0.37		0.14	-0.64	0.81	-0.01	0.37	0.7	-0.27	0.42	-0.06	-0.07
A_75_P01248063		4	1149419	0.04	-0.04	-0.02	-0.11	0.05	0.01	-0.14	-0.21	0.01	-0.07	0.09	-0.12	-0.14	-0.03	-0.15	-0.21	-0.09	0.05	-0.27	-0.02
A_75_P01400850		7	317363	0.11	0.09	0.36	0.09	-0.2	0.15	0.28	0.12	0.19	0.18	0.35	-0.08	-0.22	0.03	0.03	-0.24	-0.1	0.18	-0.27	-0.21
A_75_P01962951		14	498223	0.14	0.65	0.19	0.29	0.46	0.36	0.14	0.36	0.24	0.19	0.06		0.2	-0.28	0.07	-0.02	0.06	-0.35	0.25	0.15
A_75_P01040627		2	181856	0.13	0.12	1.16	1.1	-0.16	0.13	0.19	0.28	0.22	0.3	0.13	0.46	0.82	0.3	0.68	0.85	0.17	0.8	0.29	0.3
A_75_P01573786		9	415102	0.19	0.05	0.09	1.16	0.23	0.23	0.13	0.17	0.07		0.12	-0.45	0.98	0.63	0.23	0.8	0.72	0.41	-0.02	0.05
A_75_P02154866		16	564016	0.09	-0.08	-0.03	-0.07	0.1	0.2	0.02	0.06	0.15	0.03	0.03	-0.1	0.07	-0.02	-0.1	-0.01	0.05	0.1	0.11	0.23
A_75_P01664810		11	150956	-0.03	-0.02	-0.2	-0.2	0.1	-0.23	-0.17	-0.1	-0.05	-0.05	0	-0.17	-0.01	-0.07	-0.05	-0.02	0.07	-0.18	-0.25	-0.17
A_75_P01300322		5	146528	-0.03	-0.15	-0.05	-0.12	-0.17	-0.12	-0.03	-0.08	0.07	-0.01	0.23	0.04	-0.11	0.08	0.06	-0.02	-0.32	0.15	-0.37	-0.24
A_75_P01141961		4	78887	0.19	0.09	0.43	0.2	0.02	0.39	0.34	0.01	0.2	0.11	-0.19	0.01	0.17	0.26	0.29	0.15	0.08	0.24	0.03	0.07
A_75_P01523604		8	468127	-0.1	-0.17	-0.18	-0.18	-0.12	-0.2	0.01	-0.26	-0.23	-0.12	0.17	-0.02	0	0.45	-0.03	0.14	-0.09	0.2	-0.41	-0.15
A_75_P01001017		1	10241	0.2	-0.19	0.37	0.08	-0.02	1.87	0.59	0.38	0.36	0.32	0.04	0.93	0.51	0.71	0.39	0.8	0.27	0.18	0.28	0.24
A_75_P02065236		15	748029	-0.03	-0.16	0.1	-0.16	-0.18	0.07	-0.01	-0.14	-0.04	-0.01	0.06	0.02	-0.25	-0.44	-0.07	-0.07	-0.22	-0.18	0.06	0.23
A_75_P01466441		7	980647	-0.01	-0.07	0.06	-0.05	-0.16	0	0.15	0.14	0.04	0.05	0.03	0.14	-0.03	0.2	-0.04	0.16	-0.25	0.16	-0.05	0.08
A_75_P02123136		16	243473	-0.01	0.07	-0.09	-0.14	0.01	-0.19	-0.11	-0.08	-0.16	-0.12	-0.01	-0.53	-0.16	-0.41	0.84	-0.23	-0.19	-0.25	0.03	0.13
A_75_P01898533		13	771122	0.07	0	0.04	0.03	0.22	0.07	0.01	-0.27	-0.21	-0.06	-0.11	-0.06	-0.14	-0.65	-0.26	-0.09	-0.07	-0.36	-0.05	-0.15
A_75_P01778424		12	636021	-0.01	0.04	-0.22	-0.05	0.13	-0.15	-0.17	-0.11	-0.13	-0.17	-0.19	-0.2	-0.21	-0.47	-0.41	-0.48	-0.3	-0.35	0.12	-0.05
A_75_P01085364		2	634067	-0.12	0	0.34	0.83	0.04	-0.39	-0.26	0.01	-0.07	-0.07	0.13	0.33	0.8	0.15	0.42	0.52	0.06	0.74	-0.03	-0.05
A_75_P01963452		14	503317	0.13	0.7	0.36	0.29	0.01	0.45	0.27	0.25	0.3	0.18	-0.03	0.31	0.21	0.11	0.1	0.2	0.18	-0.11	-0.05	-0.2
A_75_P01536801		9	40224	-0.04	0.06	-0.11	1.08	0.14	0.06	0.1	0.19	0.12	0.07	-0.4		0.77	0.3	0.92	0.6	0.42	0.38	0.51	0.36
A_75_P01105871		3	28882	-0.19	-0.21	-0.1	-0.31	-0.43	-0.35	0.11	-0.29	-0.12	-0.07	0.05	0.07	-0.16	0.15	-0.02	0.03	-0.05	0.14	-0.16	-0.01
A_75_P01561597		9	291461	0.02	0.04	0.04	1.09	0.09	0.27	-0.02	0.02	-0.09	0.06	0.1	0.27	1.03	0.51	1.01	0.88	0.57	0.51	-0.01	-0.01
A_75_P01028760		2	62519	0.07	0.02	1.16	0.93	-0.15	0.28	0.07	0.11	0.24	0.2	-0.08	0.76	0.87	0.5	1.02	0.98	0.02	0.84	0.24	0.36
A_75_P01701859		11	525924	0.03	0.11	0.05	0.16	-0.04	0.09	-0.18	-0.03	-0.11	-0.17	0.24	-0.04	-0.08	-0.42	-0.39	-0.2	0.09	-0.28	0.15	0.05
A_75_P01399236		7	301081	0.18	0.05	0.17	0.05	-0.05	0.18	0.08	0.16	0.09	0.12	0.25	0.2	0.17	0.08	0.42	0.09	0.03	0.16	0.01	0.16
A_75_P01059342		2	370207	0.08	0.11	1.24	1.08	-0.13	0.55	0.39	0.21	0.32	0.4	0.15	0.98	0.96	0.49	1.66	0.91	0.06	0.69	0.48	0.46
A_75_P01395259		7	260621	0.06	0.07	-0.01	0.04	0.13	-0.01	-0.07	0.11	0.06	0.05	-0.13	-0.24	-0.02	-0.17	0.13	-0.09	0.17	-0.11	0.21	0.16
A_75_P01913473		13	922462	-0.02	0.04	-0.17	0.06	-0.07	-0.24	0	-0.02	-0.16	-0.29	0.17	-0.76	0.09	-0.06	-0.89	0.09	0.34	-0.11	-0.1	-0.19
A_75_P01941398		14	280730	0.18	0.51	0.03	0.11	0.18	0.11	0.13	0.06	0.1	-0.01	0.15	-0.29	-0.12	-0.15	-0.33	-0.14	-0.12	-0.02	-0.04	-0.07
A_75_P01296284		5	106001	0.06	-0.06	0.08	0.12	-0.07	0.29	-0.03	0.07	-0.03	0.04	0.13		-0.11	-0.23	0.42	-0.04	-0.29	-0.37	0.11	0.07
A_75_P01589804		10	138185	0.07	-0.01	0.08	-0.03	-0.07	0.36	0.17	0.1	0.29	0.15	-0.13		0.21	0.14	0.11	0.07	-0.04	0.25	0.12	0.1
A_75_P02129513		16	308224	-0.23	-0.05	-0.43	-0.28	0.17	-0.39	-0.24	-0.3	-0.23	-0.33	-0.06	-0.43	-0.17	-0.27	-0.67	-0.28	-0.04	-0.12	-0.1	0
A_75_P01217708		4	843345	0.05	-0.03	-0.16	-0.02	0.1	-0.07	-0.07	-0.01	0.03	-0.07	-0.31	0.04	-0.11	-0.19	-0.12	-0.21	-0.15	0	0.03	-0.05
A_75_P02091963		15	1018532	-0.12	-0.12	0.08	-0.14	-0.47	0	-0.04	0.1	0.14	0.41	-0.01	-0.09	0.16	-0.28	0.72	0.13	-0.1	-0.41	0.43	0.47
A_75_P01895217		13	737722	-0.04	-0.12	-0.31	-0.11	0.14	-0.26	-0.1	0.01	-0.15	-0.04	-0.06	-0.14	0.04	-0.01	-0.36	-0.08	-0.25	0.05	-0.04	-0.08
A_75_P01954064		14	408267	-0.15	0.49	-0.16	-0.17	-0.04	-0.15	-0.23	-0.26	-0.2	-0.18	0.14		-0.32	-0.33	-0.21	-0.43	-0.15	-0.26	0.08	0.01
A_75_P01945183		14	318878	-0.06	0.55	0.16	0.05	0.11	0.09	0.19	0.26	0.16	0.25	-0.48	0.55	0.19	0.3	0.38	0.24	0.37	0.2	0.01	-0.07
A_75_P01015598		1	159128	-0.3	-0.22	-0.47	-0.33	-0.09	0.45	-0.29	-0.19	-0.14	-0.56	-0.12	-0.72	-0.08	-0.38	-0.32	-0.18	0.04	-0.16	-0.19	-0.29
A_75_P01618773		10	430128	0.02	-0.1	-0.14	0.04	0.01	-0.06	-0.12	0.08	-0.11	-0.07	-0.06	-0.84	0.06	-0.03	-0.21	0.06	-0.03	-0.25	0.33	0.24
A_75_P01440631		7	719549	-0.07	0	-0.16	-0.19	-0.15	-0.2	-0.06	-0.02	-0.2	-0.19	0.1	-0.33	-0.26	-0.18	-0.27	-0.23	-0.09	-0.34	-0.04	0.22
A_75_P01981886		14	690271	0.09	0.5	0.08	0.08	0.08	0.09	-0.07	-0.31	-0.22	-0.17	-0.26	0.03	0.13	-0.02	0.35	0.11	-0.29	-0.09	0.09	0.01
A_75_P01145419		4	113920	-0.21	-0.12	-0.18	-0.24	-0.29	-0.58	-0.29	-0.27	-0.26	-0.3	0.37	0.17	-0.32	-0.25		-0.45	-0.31	-0.27	0.28	0.27
A_75_P01580850		10	47372	0.18	-0.02	0.21	0.09	0.06	0.49	0.29	0.12	0.29	0.2	-0.02	0.24	0.06	0.07	-0.05	0.2	-0.11	0.01	0.33	0.47
A_75_P01663494		11	137535	0.02	-0.02	-0.18	-0.07	0.13	-0.17	-0.05	-0.23	-0.15	-0.09	0.07	-0.16	0.1	-0.28	-0.17	0.06	-0.1	-0.12	-0.04	-0.1
A_75_P01252288		4	1192607	0.06	-0.03	0.14	0.02	-0.02	0.06	0.15	0.11	0.08	0.04	-0.2		-0.11	0.13	0.31	-0.17	-0.03	-0.16	-0.1	0.03
A_75_P02170291		16	720015	0.01	0.01	-0.14	-0.16	-0.24	-0.05	-0.17	-0.06	0.01	-0.22	-0.15	-0.71	-0.31	-0.29	-0.61	-0.34	-0.02	0.06	0.15	0.2
A_75_P01702875		11	536370	-0.19	-0.01	-0.07	-0.06	-0.03	-0.15	-0.1	-0.09	-0.04	0.03	0.18	-0.18	-0.06	-0.26	-0.35	-0.16	-0.22	-0.37	0.01	0
A_75_P02116206		16	173419	0.1	-0.15	0.07	0.05	-0.02	0.14	0.12	-0.02	0.2	0.12	0.35	0.07	0.11	0.29	0.1	0.07	0.03	0.09	0.07	0.28
A_75_P01896241		13	747955	0.19	0.17	0.38	0.18	0.15	0.34	0.42	0.41	0.32	0.5	-0.09	0.16	0.32	-0.23	0.87	0.37	-0.02	0.54	0.17	0.06
A_75_P01799103		12	843991	-0.13	0.03	-0.3	-0.2	-0.15	-0.16	-0.14	-0.19	-0.28	-0.21	0.34		-0.22	-0.41	-1.13	-0.16	-0.27	-0.38	0.15	0.05
A_75_P01167877		4	339919	0.12	0.19	0.29	0.22	0.14	0.64	0.21	0.19	0.35	0.2	-0.33		0.13	0.01	1.17	0.26	0.12	0.16	0.11	0
A_75_P01659584		11	98206	-0.42	-0.31	-0.55	-0.33	-0.28	-0.59	-0.28	-0.23	-0.12	-0.2	0.12	-0.1	-0.11	-0.35	-0.11	-0.39	-0.32	-0.13	0.3	0.21
A_75_P01277645		4	1448935	-0.08	-0.22	-0.07	-0.05	0.03	0.03	0.75	0.17	-0.09	0.42	0.17	-0.19	0.21		0.89	0.38	0.27	0.08	-0.16	-0.17
A_75_P01312063		5	265359	0.05	0.03	-0.13	0.12	0.08	0.17	0.01	0.08	0.05	0.04	-0.25		-0.01	-0.01	0.08	0.14	0.2	0.2	-0.18	-0.17
A_75_P02158213		16	597632	-0.19	-0.29	-0.37	-0.35	-0.17	-0.4	-0.08	-0.1	-0.01	-0.14	0.16	-0.02	-0.07	0.17	-0.06	0.01	0	0.3	-0.16	-0.31
A_75_P01680241		11	306530	0.09	-0.1	-0.12	-0.05	0.17	0.28	0.08	0.2	0.12	-0.01	0.18		0.4	0.07	0.09	0.27	0.34	0.23	0.21	0.2
A_75_P02161949		16	634929	0.16	0.07	0.11	0.13	0.14	0.37	0.09	0.14	0.07	0.15	0.13	0.06	0	0.03	0.09	0.07	0	-0.41	0.3	0.1
A_75_P02011010		15	200274	0.03	-0.01	-0.08	-0.05	0.23	0.08	-0.01	0.03	0.12	-0.08	-0.1		-0.13	-0.28	-0.06	-0.15	-0.11	0.16	0.29	0.29
A_75_P02186565		16	883409	-0.04	-0.22	0.06	-0.16	-0.12	0.25	-0.1	-0.32	-0.03	-0.07	-0.21	0	-0.03	-0.14	-0.12	-0.17	-0.52	-0.12	0.16	0.09
A_75_P01419951		7	510146	-0.14	-0.1	-0.38	-0.3	0	-0.47	-0.31	-0.18	-0.21	-0.29	0.18	-0.44	-0.18	-0.26	-0.43	-0.44	-0.04	-0.05	-0.04	0.3
A_75_P01602671		10	267619	0.08	0.09	0.3	0.14	0.14	0.28	0.17	0.21	0.23		-0.23	-0.2	0.14	0.4	0.62	0.22	-0.01	-0.12	-0.03	-0.01
A_75_P02190949		16	928211	-0.08	0.06	0.12	0.02	-0.2	-0.08	0.03	0.07	0.13	0.01	0.01	-0.01	0	0.02		-0.12	0.01	-0.06	0.24	0.17
A_75_P01065455		2	432010	-0.04	0.04	1.01	0.97	-0.01	0.04	0.03	0.16	0.13	0.29	-0.07	0.93	1.11	0.48	1.08	0.98	-0.1	0.55	0.06	0.1
A_75_P01297605		5	119134	-0.1	-0.05	-0.05	-0.13	-0.08	-0.18	-0.1	-0.25	-0.03	-0.15	0.14	-0.07	-0.03	-0.24	-0.13	-0.01	-0.23	-0.1	0.05	0.13
A_75_P01815290		12	1007395	-0.03	-0.08	0.13	0	-0.05	0.11	0.16	-0.06	0.04		-0.12	-0.41	0.17	0.35	0.31	0.32	0.25	0.03	-0.29	-0.3
A_75_P02131405		16	327505	0.14	-0.04	0.07	-0.06	-0.18	-0.02	0.16	-0.02	0.1	0.06	-0.62	-0.15	-0.26	0.17	-0.14	0.02	0.13	0.15	-0.39	-0.42
A_75_P01970063		14	569947	-0.33	0.03	-0.64	-0.54	-0.47	-0.7	-0.3	-0.24	-0.06	-0.49	0.22	-0.67	-0.44	-0.48	-0.56	-0.43	-0.13	0.07	0.18	0.16
A_75_P01706786		11	575951	0.22	-0.2	0.18	0.1	0.1	0.16	0.23	0.08	0.16	0.17	0.07	0.06	0.07	0.21	0.04	-0.02	0.23	0.21	-0.29	-0.22
A_75_P01005867		1	60185	-0.21	-0.23	-0.04	-0.11	-0.21	1.05	0.12	0.19	0.29	0.1	-0.18		0.17	0.08	-0.11	0.12	0.18	0.57	-0.17	-0.19
A_75_P01572812		9	405114	0.09	-0.07	-0.07	0.95	0	-0.13	-0.08	-0.07	0.07	-0.01	0.09	0	0.63	0.4	0.79	0.57	0.21	0.69	0.07	0.08
A_75_P01280592		4	1478909	0.02	-0.16	0.25	0.1	0.01	0.42	0.13	0.11	0.01	0.13	0.09		0.49	0.17	0.92	0.27	0.1	-0.2	-0.06	-0.25
A_75_P01323626		5	382596	0.05	0.14	0.17	0.15	0.22	0.2	0.17	0.15	0.12	0.17	0.06		0.06	0	0.14	0.07	0.08	-0.09	-0.17	-0.27
A_75_P01063485		2	411986	0	0.06	1.04	1	0	0.06	-0.07	-0.23	-0.22	0.11	-0.04	0.75	0.82	0.15	0.7	0.7	-0.18	0.14	-0.16	-0.11
A_75_P01845433		13	234865	0.07	-0.09	-0.19	-0.06	-0.06	-0.24	-0.1	-0.17	-0.05	-0.14	-0.06	-0.16	-0.21	-0.06	-0.24	-0.2	-0.28	0.02	-0.09	0
A_75_P01730222		12	146124	0.02	0	0.07	0.12	-0.1	0.27	-0.04	0.11	0.03		-0.11	0.2	0.26	0.73	0.94	0.15	-0.02	-0.21	0.18	0.19
A_75_P01518767		8	419571	-0.2	-0.02	-0.31	-0.07	0	-0.25	-0.15	-0.06	-0.16	-0.12	0.29		0.06	-0.04	-0.08	-0.07	0.2	0.34	-0.07	-0.13
A_75_P01117712		3	149296	3.53	4.33	3.86	3.57	3.26	2.39	-0.02	-0.39	-0.22	-0.02	-0.11	0.09	-0.19	0.01	-0.03	-0.14	-0.16	-0.32
A_75_P01748770		12	333722	0.13	0.19	0.31	0.16	0.29	0.26	0.17	0.2	0.12	0.11	-0.19	0.22	-0.03	-0.68	0.89	0.17	-0.2	-0.06	0.3	0.17
A_75_P01513896		8	370657	0.03	-0.07	-0.09	-0.17	-0.05	0.01	-0.12	-0.22	0.02	-0.1	0.12	-0.21	-0.17	-0.1	-0.18	-0.15	-0.03	0	0.08	0.16
A_75_P01510570		8	336955	-0.02	-0.03	-0.32	-0.19	0.03	-0.25	-0.14	0.01	-0.17	-0.21	0.36	-0.37	-0.28	-0.25	-0.44	-0.34	-0.05	-0.06	-0.25	0.01
A_75_P02006067		15	150412	-0.04	-0.05	0.15	-0.03	0	0.04	0.07	-0.05	-0.05	-0.04	-0.12	-0.15	0.14	0.21	0.27	0.14	0.06	-0.1	-0.04	-0.16
A_75_P01840068		13	180471	0.26	0.04	0.24	0.16	0.08	0.6	0.51	0.38	0.45	0.45	0.2		0.31	0.47	0.5	0.46	0.41	0.45	0.09	0.15
A_75_P01199524		4	659610	-0.25	-0.15	-0.29	-0.17	-0.08	-0.29	-0.08	-0.08	-0.09	-0.17	-0.15	0.26	-0.01	0.19	0.27	-0.07	0.09	0.1	0.33	0.23
A_75_P01451829		7	832684	0.17	0.14	0.04	0.11	0.41	0	-0.02	0.02	0.07	-0.04	-0.09	-0.15	-0.03	-0.15	-0.41	-0.19	-0.12	0.1	-0.12	-0.07
A_75_P01239275		4	1061317	-0.17	-0.07	-0.14	-0.23	-0.2	-0.35	-0.07	-0.22	-0.09	-0.1	-0.28	0.01	-0.12	0.27	-0.1	0	0.05	0.22	-0.43	-0.37
A_75_P01056617		2	342630	-0.02	-0.16	0.85	0.91	-0.14	0.16	0.24	0.09	0.07	0.32	-0.1		0.99	0.48	0.86	1.05	-0.19	0.79	0.27	0.32
A_75_P01827477		13	53389	-0.11	-0.02	-0.27	-0.2	-0.4	-0.41	-0.35	-0.47	-0.34	-0.24	-0.04	-0.24	-0.33	-0.05	-0.3	-0.25	-0.17	-0.41	-0.68	0.14
A_75_P01802300		12	876247	0.03	-0.07	-0.13	-0.11	-0.17	-0.11	-0.03	0	-0.11	-0.23	0.15	-0.14	-0.24	-0.15	-0.18	-0.29	0.1	0.05	0.09	0.09
A_75_P01321265		5	358905	-0.08	-0.04	-0.08	-0.06	-0.04	-0.02	-0.14	-0.19	-0.19	-0.05	-0.5	-0.32	-0.17	-0.61	-0.43	-0.29	-0.33	-0.43	0.15	0.07
A_75_P01526685		8	499924	0.13	0.12	0.42	0.23	-0.04	0.38	0.15	0.13	0.1		0.15	0.08	-0.02	0.35	0.37	-0.04	-0.1	-0.48	0.25	0.24
A_75_P02127226		16	284921	-0.25	-0.03	-0.25	-0.21	-0.08	-0.27		-0.07	-0.25		-0.38	-0.42	-0.06		0.16	-0.16	-0.02	-0.43	0.3	0.33
A_75_P02069983		15	796204	0.18	0.15	0.29	0.2	-0.07	0.34	0.08	0.11	0.01		-0.48	-0.49	-0.14	0	0.3	-0.21	-0.25	-0.79	0.18	0.27
A_75_P01736279		12	207028	-0.24	-0.01	-0.27	-0.09	0.08	-0.4	-0.27	-0.06	-0.34	-0.15	0.19	-0.21	-0.13	-0.22	-0.42	-0.06	-0.06	-0.49	-0.27	-0.37
A_75_P01346847		6	41443	-0.42	-0.12	-0.58	-0.45	-0.12	-0.79	-0.41	-0.18	-0.22	-0.4	-0.21		-0.29	-0.63	-0.58	-0.49	-0.3	-0.39	0.1	0.02
A_75_P01300821		5	151582	0.11	-0.2	0.03	-0.04	0.05	0.14	0.08	-0.04	0.07	-0.12	-0.14	0.23	0.17	0.46	0.29	0.1	0.39	0.6	-0.18	-0.28
A_75_P01245811		4	1126870	-0.2	-0.21	-0.49	-0.37	-0.37	-0.42	-0.29	-0.17	-0.15	-0.38	0.34	-0.62	-0.54	-0.44	-0.61	-0.57	-0.19	-0.27	-0.04	0.06
A_75_P01740473		12	249399	0.01	0.09	0.11	0.06	-0.15	0.14	0.02	0.16	0.18	0.17	-0.09	0.18	-0.02	0	0.32	-0.13	-0.05	-0.18	0.6	0.6
A_75_P01060846		2	385404	0.16	0.17	1.26	1.2	0.16	0.31	0.27	0.38	0.34	0.34	0.03	-0.03	1.11	0.5	1.07	1.13	0.18	1.11	0.05	-0.06
A_75_P02055048		15	645374	-0.22	0.05	-0.37	-0.07	0.2	-0.27	-0.3	-0.16	-0.17	-0.3	-0.11	-0.09	-0.03	-0.31	-0.6	-0.12	0	-0.09	-0.07	-0.11
A_75_P01520187		8	433728	-0.01	-0.02	0.08	-0.12	0	0.03	-0.01	-0.1	0.03	-0.09	0.13	0.09	-0.03	0.01	0	0.09	-0.05	-0.2	0.05	0.01
A_75_P01596954		10	210342	-0.05	-0.07	-0.09	-0.1	0.12	-0.12	-0.19	-0.1	-0.14	-0.17	-0.03	-0.21	0.03	-0.17	0.13	-0.17	-0.04	-0.22	0.35	0.34
A_75_P01123488		3	207565	-0.02	-0.06	0.03	0.05	0.03	0.13	0.04	0.04	-0.04	0.03	-0.08	0.31	-0.06	-0.07	0.25	-0.09	0.1	-0.17	-0.03	-0.04
A_75_P01939632		14	262860	-0.09	0.45	-0.03	-0.04	-0.05	0.29	0.01	0.09	-0.09	0.07	-0.35	-0.33	-0.17	-0.29	-0.23	-0.04	-0.34	-0.27	0.29	0.15
A_75_P01348515		6	58362	-0.11	0.13	-0.1	0.04	0	-0.02	-0.06	-0.17	-0.23	-0.01	0.12	0.14	-0.01	-0.03	-0.04	-0.37	0.13	-0.09	-0.02	-0.11
A_75_P01318854		5	334336	-0.3	0.05	-0.3	-0.13	-0.26	-0.29	-0.24	-0.09	-0.08	-0.14	0.06	-0.08	-0.21	-0.23	-0.15	-0.33	0.09	-0.01	0.23	0.11
[truncated: 13,169 more rows]
